# Supplementary material for: Genes Whose Gain or Loss-Of-Function Increases Skeletal Muscle Mass in Mice: A Systematic Literature Review
Source: Front Physiol. 2018 May 22;9:553. doi: 10.3389/fphys.2018.00553 (PMC5992403; doi:10.3389/fphys.2018.00553)
Supplement: Supplementary file 2 [file Table_2.xlsx]

## Sheet: Systematic review
Table S2. Results systematic analysis of genes that regulate muscle mass
Researchers: Verbrugge, S.A.J.
Aims: To identify genes whose knock out or overexpression increase skeletal muscle mass
Search strategy: We read 1982 abstracts, 157 full text papers and included 45 studies that met inclusion criteria. 47 genes were identified to be associated with increased muscle mass.
Colour code: A positive change in muscle mass by gene manipulation is labelled black, whereas a negative change following gene manipulation is labelled red.
Study	Gene symbol	Gene/protein	Conserved (identity%, similarity%)	Methods	Output measure	Muscle	Knock out or Overexpression	Transgenic mice	Wild type	Difference (%)	Age of mice when muscle mass was assessed	Mouse strain (background)	Additional measurements		Remarks
										(Transgenic - Wild type)
Bodine et al., (2001)	Akt1	Protein kinase B (Akt1)	98.3% (99.0%)	DNA plasmid injection containing constituitive active Akt	Mean fiber CSA	TA	Plasmid DNA overexpression	(2,613 ± 148 μm2)	(1,615 ± 143 μm2	+ 62%	Not specified; 7 d after injection	C57BL/6	No additional info		Later Lai et al., (2004) observed muscle hypertrophy in an inducible muscle specific overexpression mouse model
Lai et al., 2004	Akt1	Protein kinase B (Akt1)		Constitutive active Akt inserted at Rosa26 locus with HSA promoter. Electroporation into ES cells	Muscle weigth	GAS	Inducible conditional overexpression	206±10 (♂); 163±11 (♀)	119±6 (♂); 110±4 (♀)	+ 73% (♂);+ 48%(♀)	6-8 week old mice were injected for 1-2 weeks with tamoxifen and phenotyped at an age of 8-11 weeks	C57BL/6	p-p70s6k protein ↑
			98.3% (99.0%)		Mean fiber CSA			5971±459	1877±517	+ 218%
															Smallest fibers found in Akt mice
Sutrave et al., (1990)	Ski	Ski oncogene (Ski)	92.2% (93.5%)	c-Ski cDNA with MSV LTR promoter introduced in fertilized eggs cells (oocyte)	Muscle CSA	PLAN	Global overexpression	9.4	2.7	+ 248%	Not specified	Not specified	No additional info		Not tissue specific induced, but still it is only expressed in skeletal muscle (compared to various other tissues fig 3a)
Dahiya et al., 2011	Mmp9	Matrix metalloproteinase-9 (Mmp9)	72.0% (82.3%)	Pronuclear injection of MMP-9G100L cDNA under control of MCK promoter	Mean fiber CSA	SOL	Conditional overexpression	2500	2050	+ 20%*	8 month old	FVB	Type I to type II fiber switch				↓
						TA		3200	2200	+ 50%*			MyoD, Myogenin mRNA ↑				↑
					Muscle weight	SOL				+ 15%*	6 and 9 month old		MyHC, troponin, tropomyosin, nNOS, laminin protein ↑
													IGF-1, follistatin mRNA ↑
													p-Akt,p-Foxo, p-mTOR ↑; p-p38 protein ↓
													Specific force production ↑
Jafaar et al., (2013)	Pld1	Phospholipase D1 (Pld1)	91.1% (95.6%)	AAV encoding PLD1 injected in GAS	Mean fiber CSA	GAS	AAV overexpression			+ 16%	~ 6 weeks	BALB/c	Fbxo32 (Atrogin-1), Trim63 (Murf1), Foxo3 mRNA ↓ in L6 myotubes
													CK activity ↑ in L6 myotubes
													p-Akt, p-p70s6k protein ↑ in L6 myotubes
													Pld1 effects are mTOR dependent in L6 myotubes
You et al., (2014)	Dgkz	Diacylglycerol kinase zeta (Dgkz)	95.6% (97.7%)	Electroporation of TA with plasmid DNA encoding WT-DGKζ,	Mean fiber CSA	TA	Plasmid DNA overexpression			+ 33%	8-10 weeks	C57BL/6	Phosphatidic acid ↑
													At least partially dependent on mTOR
Bruno et al., (2014)	Crtc2	CREB-regulated transcription coactivator 2 (Crtc2)	92.1% (94.1%)	FLAG-Crtc2 cloned into pTRE-Tight which was crossed with rtTA controlled by the promoter 1256[Emut1]MCK. DOX induced	Muscle weight	GAS	Inducible conditional overexpression	112	102	+ 10%*	~ 12 weeks	C57BL/6	Pgc1a4, Igf1, Akt1, Sik1, Dgat1 mRNA ↑		Overexpression of Crtc3 increases TA muscle weight
						SOL		6.2	5.5	+ 15%*			Trim63 (Murf1), Myogenin protein ↓
					Mean fiber CSA	GAS		3750	3000	+ 25%*			p-HDCA4, p-HDCA5/7 protein ↑ and cytoplasmic localization
													Intramuscular triglycerides, glycogen content ↑
Ruas et al., (2012)	Ppargc1ɑ4	Peroxisome proliferator-activated receptor gamma coactivator 1-alpha isoform 4 (Pgc1ɑ4)	92.4 (93.5%)	Adenovirus	Mean fiber CSA	GAS	AAV overexpression			+ 60%	Not specified	Severe combined immunodeficient mice	Igf1, Igf2, Igfbp2, Igfbp3, mRNA ↑ (myotubes)
				Plasmid DNA electroporation	Mean fiber CSA	TA	Plasmid DNA overexpression			+ 28%	Not specified	C57Bl/6	Igfbp6, Mstn, Acvr2a, Acvr2b, Fstn, Myf5, Myf6, Fbxo32 (Atrogin-1) mRNA ↓
				PGC-1a4 cDNA was cloned in front of a MEF2C enhancer /Myogenin promoter	Mean fiber CSA	GAS	Conditional overexpression			+ 10%	Not specified	Not specified	Maximal force ↑
					Muscle weight/tibia length	GAS				+ 10%					No effect in soleus or plantaris
						TA				+ 20%
						QUAD				+ 15%
Lee & McPherron (2001)	Fst	Follistatin (Fst)	98.0% (99.1%)	Follistatin was cloned into MDAF2 vector containing MLC promoter	Muscle weight	PEC	Conditional overexpression	296	98.3	+ 201%	4 month old	SJL C57BL/6	No additional info		n=1 (data from fouder that showed largest increase in muscle mass, 'F3')
						TRI		494	110.9	+ 345%
						QUAD		736	251.7	+ 192%
						GAS+PLAN		568	169.3	+ 236%
					Mean fiber CSA	GAS+PLAN				+ 28%
					Fiber numbers	GAS+PLAN				+ 66%
	Acvr2b	Activin receptor type-2B (Acvr2b)	95.0% (95.0%)	Act RIIB (amino acids 1–174) was cloned into MDAF2 vector containing MLC promoter	Muscle weight	PEC	Conditional overexpression	278 (male), 180.3 (female)	104.6 (male), 64.7 (female)	+ 166% (male), +179% (female)	4 month old	SJL x C57BL/6			Data from mouse line that showed largest increase in muscle mass (male: C11, female: C11)
						TRI		244.5 (male), 208.7 (female)	113.9 (male), 75.7 (female)	+ 115% (male), +176% (female)
						QUAD		515.5 (male), 430.3 (female)	246.2 (male), 164.5 (female)	+ 109% (male), + 162% (female)
						GAS+PLAN		366 (male), 291.7 (female)	167.7 (male), 109.6 (female)	+ 118% (male), + 166% (female)
					Fiber diameter	GAS+PLAN		51	43	+ 19% (~ + 40% fiber CSA)					Data from C27 mouse line, different from mouse line from which muscle weight are included in this table
					Fiber numbers	GAS+PLAN		10,015 ± 1,143	7,871 ± 364	+ 27%					Data from C27 mouse line, different from mouse line from which muscle weight are included in this table
Lee (2007)	Fstl3, Flrg	Follistatin-related gene protein (Flrg)	81.8% (86.7%)	FLRG under control of MLC promoter/ enhancer.	Muscle weight	PEC	Conditional overexpression	74.4	47.3	+ 3%	10 week old	C57BL/6	No additional info		Compared to Mst+/+
		Follistatin-related protein 3 (Fstl3)				TRI		116.6	68.2	+ 71%
						QUAD		236.5	142.8	+ 66%
						GAS+PLAN		173.6	95.9	+ 88%
Tontonoz et al., (2015)	Nur77, Nr4a1	Nuclear receptor subfamily 4 group A member 1 (Nur77, Nr4a1)	91.3% (93.8%)	Muscle specific overexpression of Nur77 driven by MCK promoter	Mean fiber CSA	GAS	Conditional overexpression			+ 10%* (type I); + 25%* (type IIb); +25%* (type IIx)	6 - 8 month old	C57BL/6J	Igf1, Igf2, Eif4a1, Dach2, MyHC mRNA ↑		Muscle weight/body weight for GAS was slightly reduced
						EDL				+ 25%* (type IIb); +25%* (type IIx)			Phosphorylation Akt(Ser473), p70s6k and S6, p42, Foxo3a ↑
						PLAN				+ 10%* (type IIb); +5%* (type IIx)			Fbxo40, Hdac4, Hdac5, Mstn, Trim63 (Murf1), Fbxo32 (Atrogin-1), Tnfrsf12a mRNA ↓
													Phosphorylation of p38, HDAC4, Smad2, Smad3 ↓
Coleman et al., (1995)	Igf1	Insulin-like growth factor I (Igf1)	87.4% (89.9%)	IGF-1 cDNA was subcloned with alpha actin promoter and injected in one cell mouse embryos	Mean fiber CSA	GLUT	Global overexpression			+ 17%-115%	8 month old	FVB	MyoD, Myogenin, Desmin and alpha actin mRNA ↑		2 male (17-38% increase) LOW POWER
													Serum IGF-1 is not different between control and Tg, skeletal muscle IGF-1 is different		1 female (78-115% increase) (N=1)
															Musaro et al., (2001) validated the findings of Coleman et al., (1995) and observed hypertrophy after conditionally overexpressing Igf1 in muscle.
Musarò et al. (2001)	Igf1	Insulin-like growth factor I (Igf1)	87.4% (89.9%)	Conditional overexpression by subcloning Igf1 cDNA with MLC promoter and MLC1f/3f enhancer	Mean fiber CSA	THIGH	Conditional overexpression			+ 50%* (3 mo)	3 month old	FVB	Tetanic force ↑		Predominantly affects fast fibers
					Mean fiber CSA	THIGH				+ 35%* (6mo)			Gata-2 protein expression only in hypertrophied muscle		Coleman et al., (1995) was the first to describe, however experiment was really low powered
					Mean fiber CSA	THIGH				+ 45%* (6 mo) (fast fibers)
					Muscle weight	EDL				+ 25%* (6 mo)
Bakkar et al., (2008)	Ikbkb	Inhibitor of nuclear factor kappa-B kinase subunit beta (Ikbkb)	91.8% (95.5%)	Floxed IKKß crossed with Cre-MCK	Fiber numbers	TA	Conditional knock out			+ 50%	4 - 6 week old	Not specified	No additional info
Brown et al., (2009)	Esr1	Estrogen receptor (Esr1)	89.0% (93.5%)	Replacement of exon 2 of ERɑ gene with Neo cassette	Muscle weight	TA	Global knock out			+ 15%*	5 - 8 month old	C57BL/6J	Specific force ↓		Difference disappears when normalized against bw
					Muscle weight/body weight	SOL				- 10%*					no absolute increase in muscle mass, however a decrease observed when normalized against body weight
De Picoli Souza et al., (2010)	Bdkrb2, Bk2r	B2 bradykinin receptor (Bdkrb2)	79.8% (88.0%)	Replacement of Bk2r coding sequence with Neo cassette	Muscle weight/body weight	GAS	Global knock out			+ 10%* (1 mo); + 30%* (3 mo)	1 - 3 month old	C57BL/6	Myostatin mRNA ↓		No difference in 15 day old mice
Ferey et al., (2014)	Camkk1, Camkk, Camk1	Calcium/calmodulin-dependent protein kinase kinase alpha (Camkk1)	93.5% (95.8%)	Electroporation of constitutively active CaMKKα (COOH terminal removed)	Muscle weight	EDL	Plasmid DNA overexpression			+ 10%	6 - 8 week old	CD1	Phenylalanine incorporation ↑	p-Akt no change	Overexpression of CaMKKα increases muscle weight. However, CaMKKα KO mice show more hypertrophy than control after synergist ablation.
													Depends on mTORC1
													Phosphorylation of p70s6k, 4e-bp1 and Ampk ↑
Smith et al., (2007)	Grb10	Growth factor receptor-bound protein 10 (Grb10)	74.3% (78.8%)	Global KO (deletion exon 2-4)	Muscle weight	TA	Global knock out			+ 40%*	6 month old	C57BL/6 x CBA	Irs1 protein ↑		Graph bar is small which makes estimation prone to error
						QUAD				+ 35%*			Phosphorylation Irs1, Akt ↑
													Fat deposits ↓
													Serum leptin ↓
													Glucose clearance after glucose tolerance test and insulin tolerance test ↑
Hu et al., (2010)	XIAP	E3 ubiquitin-protein ligase XIAP (Xiap)	89.3% (94.2%)	Conditional overexpression by recombination of Cre-MCK with floxed stop codon before XIAP gene.	Mean fiber CSA	TA	Conditional overexpression			+ 25%*	2 month old	Not specified	No additional info		No statistical analysis between WT and XIAP-/- muscle weight
Jamieson et al., (2011)	Ucn3	Urocortin-3 (Ucn3)	64.2% (74.5%)	Ucn3 placed under the control of Rosa26 promoter	Muscle weight	SOL	Global overexpression			+ 85%*	16 - 26 week old	C57BL/6 × BALB/c	Shift to type II fibers	Unaltered fat pads
					Muscle weight	TA				+ 40%*			Energy requirement, RER ↑	p70s6k phosphorylation not different
					Muscle weight	GAS				+ 20%*			Serum glucose ↓, glucose disposal in muscle ↑, incorporation 3[H]-glucose in glycogen ↑	p-Akt and p-Irs tend to be decreased
					Mean fiber CSA	RECTUS FEMORIS				+ 35%*			Glycogen content, glycogen synthase activity ↑
													Pck1, Ucp2, Uncp3, Cpt1a mRNA ↑
													Igf1 protein in muscle and serum ↑, myostatin protein ↓
Kammoun et al., (2016)	Tieg1, Klf10	TGFB-inducible early growth response protein 1 (Klf10, Tieg1)	85.4% (92.1%)	Exons 1 and 2 of Tieg gene replaced by Neo cassette	Muscle weight	SOL	Global knock out	7.8	6.3	+ 24%	3 month old	C57BL/6	No additional info
						EDL		8.3	6.8	+ 22%
					Muscle CSA	SOL	Global knock out	1,68 mm2	1,19 mm2	+ 41%
						EDL		1,55 mm2	0,99 mm2	+ 57%
					Mean fiber CSA	SOL	Global knock out	6140 um2	3582 um2	+ 71%
						EDL		5486 um2	2888 um2	+ 90%
					Fiber numbers	SOL	Global knock out	856	651	+ 31%
						EDL		906	754	+ 20%
Lamar et al., (2016)	Ltbp4	Latent-transforming growth factor beta-binding protein 4 (Ltbp4)	86.6% (90.0%)	Conditional OE of Ltbp4 under the control of the HSA promotor and troponin-I enhancer	Muscle weight/tibia length	TRI	Conditional overexpression			+ 25%*	8 weeks	C57BL6/NCrl	Ltbp4 binds to myostatin and Gdf11		No difference mean fiber CSA QUAD
						GAS+SOL				+ 25%*			Myostatin levels in mdx muscle after overexpressing Ltbp4 ↓
					Muscle weight/body weight	TRI				+ 40%*			Grip strength in 12 wk old mice (no in 8 wk old mice) ↑
						GAS+SOL				+ 25%*
Liu et al., (2011)	Dgat1	Diacylglycerol O-acyltransferase 1 (Dgat1)	84.6% (90.2%)	Part of Dgat1 gene was replaced with neo cassette	Muscle weight	SOL	Global knock out			+ 28% (homozygote), + 13% (hetero)	Not specified	C57BL/6	Phosphorylation of Akt and mTOR ↑		Heart weight was also increased
						EDL				+ 21% (homozygote), + 20% (hetero)			Glucose uptake in muscle ↑
													Ppara, Ppard, Pparg, Cd36, Lpl, Atgl, Pdk4, Aox, Cpt1b mRNA ↓
Luquet et al., (2003)	Ppard	Peroxisome proliferator-activated receptor delta (Ppard)	92.3% (95.7%)	Conditional OE by floxed Stop-codon downstream of Pparδ cDNA with HSA-Cre	Fiber numbers	TA	Conditional overexpression			+ 72%	20 week old	C57BL/6 x DBA/2 (B6D2) x SJL	Shift from glycolytic to oxidative muscle phenotype	Pgc1 an mtfa mRNA unchanged
						SOL				+ 13%			β-hydroxyacyl-CoA dehydrogenase (BoAcDH), citrate synthase (CS) enzyme activity ↑	h-FABP (heart fatty acid binding protein)
													Ucp2 (uncoupling protein 2) mRNA ↑
													Fat pad mass ↓
Mammucari et al., (2015)	Mcu	Calcium uniporter protein, mitochondrial (Mcu)	96.0% (97.7%)	AVV overexpression of Mcu	Mean fiber CSA	TA	AAV overexpression			+ 47% (post natal injection)	8 week old	CD1	Mitochondria diameter ↑	No difference in PDH phosphorylation or activity
						SOL	AAV overexpression			+ 41% (post natal injection)	8 week old		Protein synthesis (puromycin) ↑	Sdh, Cox4 and Nadh-tr staining, glycogen content were not different
						EDL	AAV overexpression			+ 37% (injection in 2-3 mo mice)	2 - 3 month old		Pgc1a and Pgc1a4 mRNA ↑,
													Phosphorylation Akt, 4ebp1 and Gsk3b ↑
													Number of Pax7+ nuclei per muscle fiber ↑ (AAV post natal)	No effect on # SC when injected in adult mice
Mayhew et al., (2011)	Eif2b5	Translation initiation factor eIF-2B subunit epsilon (Eif2b5)	88.2% (93.3%)	Electroporation of pRK7 vector containing plasmid with eIF2Bε cDNA	Mean fiber CSA	TA	Plasmid DNA overexpression			+ 21%	8 - 10 week old	FVB	Not affected by p70s6k phosphorylation (overexpression)		(7d post transfection)
McPherron et al., (1997)	Mstn, Gdf8	Myostatin (Gdf8)	96.0% (97.9%)	C-terminal of Gdf8 gene replaced by neocassete	Muscle weight	TA	Global knock out			+ 102%	4 month old	C57BL/6	No additional info
						GAS + PLAN				+ 119%
						PEC				+ 162%
						TRI				+ 135%
						QUAD				+ 103%
						SOL				+ 100%
					Mean fiber CSA	TA				+14%
						GAS				+49%
					Fiber number	TA				+86%
Mitchell et al., (2015)	Nol3	Apoptosis repressor with CARD (Nol3)	80.5% (85.5%)	Insertion of neo cassette to disrupt Nol3 gene	Muscle CSA	SOL	Global knock out			- 15%	18 weeks	C57BL/6	Proportion of type IIB fibers in soleus and plantaris↑	No difference PFK activity in soleus	No effect on muscle weight
						PLAN				+ 22%			SDH activity in soleus ↑	No change in Trim63 (Murf1) in soleus
													Fbxo32 (Atrogin-1, Mafbx) protein in soleus ↑	Increased DNA fragmentation soleus
													Maximum tetanic force soleus ↓	No change in Trim63 (Murf1) or Fbxo32 (Atrogin-1, Mafbx) in plantaris
													ANT, EndoG, Smac protein in soleus ↑	No change in proteolytic enzymes (caspase-2, -3, -8, -9) in plantaris
													Bax protein increased in soleus ↑	Bax:Bcl-2 ratio unchanged in plantaris
													FLIP(s), Hsp70 protein in soleus ↓	No change of SDH activity in plantaris
													Trend towards decrease of ANT, Cyto-C, Smac protein ↑, Endo G protein ↓ in plantaris	No difference in FLIP(s) and Hsp70 protein in plantaris
													PFK activity in plantaris ↑
Monestier et al., (2012)	Gprasp1	G-protein coupled receptor-associated sorting protein 1 (Gprasp1)	57.5% (69.7%)	Pronuclear injection of Gasp1 cDNA under the CMV promoter	Muscle weight	GAS	Global overexpression			+ 35%	12 week old	FVB/N	No additional info
						REC FEM				+ 35%
						PEC				+ 45%
					Fiber number	REC FEM				+ 36%
Otani et al., (2004	Cast	Calpastatin (Cast)	68.3% (78.8%)	Conditional overexpression of Cast driven by MCK-bGH (bovin growth hormone)	Muscle weight	EDL	Conditional overexpression			+ 12% (male) ; + 33% (female)	23 - 25 week old	C57BL/6	Glut4, Glut1 protein ↑
					Muscle weight	SOL				+ 17% (male ); + 19% (female)			Glut4 mRNA ↓
					Muscle weight	TA				+ 42% (male) ; + 47% (female)			Glycogen content ↑
					Muscle weight	GAS				+ 13% (male); + 14% (female)			Akt, Mef2a, Mef2d protein ↓
					Muscle weight	QUAD				+ 21% (male); + 14% (female)
Pessemesse et al., (2012	Thra	p43 (Thra)	97.2% (98.2%)	Sequence of exon 3 of the targeting vector was changed to encode a leucine instead of the methionine, which inhibits translation of p43	Muscle weight	QUAD	Global knock out	253 mg	225 mg	+ 12%	5 month old	C57BL/6	Shift towards glycolytic phenotype		Predominantly hypertrophy of largest fibers
					Mean fiber CSA	TA				+ 23%			Maximal activity Cox1, Cox4, Cox2, CS ↓
													mtDNA content ↓
													Mitochondrial size ↑
													Pgc1a, Nrf1, Nrf2, Tfam, PolRmt, Tfb1m, Tfb2m, Lpl mRNA ↑
													Cox2 and Nd5 mRNA ↓(in 9mo but not 5mo mice)
													Capillary density ↓, RER ↓, FFA in blood ↑
Rafaello et al., (2010	Junb	Transcription factor jun-B (Junb)	93.1% (94.8%)	In vivo electroporation of AAV-JunB (overexpression) and shRNA-JunB plasmids	Mean fiber CSA	TA	AAV overexpression	3120 um2	2213 um2	+ 41%	2 month old	CD1	p-Akt, p-S6k, p-4ebp1 ↓
													No effect on mtor protein
													Myh4 (2b) mRNA ↑, myostatin mRNA ↓
													Junb binds Myh4 and Foxo3 promoter
Rehage et al., (2007)	Pappa	Pappalysin-1 (Pappa)	91.3% (95.8%)	Muscle specific overexpression of Pappa under control HSA promoter	Muscle weight	TA	Conditional overexpression			+ 55%*	6 month old	C57BL/6J x CBA/CA	Serum Igf1 ↓
					Muscle CSA					+ 35%*			Pappa protein in serum ↑
					Mean fiber CSA					+ 30%*			Igfbp4 protein ↓ in medium from ex vivo cultured TA
													C2C12 proliferation ↑ in medium from ex vivo cultured TA
Sala et al., (2014)	Tp53inp2	Tumor protein p53-inducible nuclear protein 2 (Tp53inp2)	85,5% (90.5%)	Exon 3 and 4 of Tp53inp2 gene were floxed and crossed with Cre-MLC	Muscle weight	TA	Conditional knock out			+ 5-10%*	4 month old	Not specified	Map1blc3 protein ↑
						GAS				+ 5-10%*
						QUAD				+ 5-10%*
Sartori et al., (2013)	Smad4	Mothers against decapentaplegic homolog 4 (Smad4)	98.4% (98.9%)	Muscle specific KO by crossing floxed Smad4 with Cre-Myl1	Fiber numbers	GAS	Conditional knock out			+ 45%* (oxidative fibers); + 55%* (glycolytic fibers)	2 - 3 month old	Not specified	Specific force ↓		CSA is reduced in TA (- 17% (oxidative fibers) ; - 13% (glycolytic fibers))
					Muscle weight	GAS				+ 30%*
															Increased fiber numbers compensate for atrophy of single fibers
	Bmpr1a, Alk3	Bone morphogenetic protein receptor type-1a (Alk3)	97.9% (98.5%)	AAV-Alk3 injection	Muscle weight	TA	AAV overexpression			+ 35%*	2 month old mice injected and analysed 7 weeks later%	CD1	Absolute force ↑
					Muscle weight	EDL				+ 20%*			Specific force ↓
Seko et al., (2016)	Crym	Ketimine reductase mu-crystallin (Crym)	88.5% (94.3%)	Deletion of exon 1 and 2 of Crym gene by replacement with Neo resistance cassette	Mean fiber CSA	TA	Global knock out			+ 15%* (IIb)	6 - 14 week old	C57BL/6 x 129	Grip strength ↑		No effect on muscle weight
													Endurance capacity ↑ (during high speed running test, not in low speed running test)
													Myh4 mRNA ↑
													Ldha, Pfkm, Pdk4 and Ucp3 mRNA ↑
Shimizu et al., (2015)	Nr3c1, Grl1	Glucocorticoid receptor (Nr3c1, Grl1)	89.2% (93.4%)	Conditional KO by crossing floxed GR with Cre-Acta	Muscle weight/body weight	GAS	Conditional knock out			+ 25%*	20 week old	C57BL/6J	Intramuscular levels of alanine, glucose, glycogen, triglyceride and BCAA ↓ (after 24h fasting)
					Muscle weight/body weight	TA				+ 20%*			Intramuscular levels of glucose, glycogen, triglyceride ↓ (fed state)
					Muscle weight/body weight	SOL				+ 10%*			Adipose tissue ↓
					Muscle weight/body weight	EDL				+ 20%*			Dgat2 ↓, Atgl, Ppargc1a, Ucp1, Cidea mRNA ↑ in GAS (after 24h fasting)
					Muscle weight/body weight	PLAN				+ 15%*			Fgf21 in plasma, liver, white adipose and GAS ↑ (after 24h fasting)
													Alanine ↓ in liver (after 24h fasting)
													Cpt1a and Atgl ↑, and Dgat2 mRNA ↓ in liver (after 24h fasting)
Yamamoto et al., (2011)	Ncor1	Nuclear receptor corepressor 1 (Ncor1)	91.2% (94.3%)	Conditional knockout by crossing floxed NCoR1 (exon 11) with Cre-HSA	Mean fiber diameter	GAS	Conditional knock out			+ 35%*	Not specified	C57BL/6J	Running distance and running time ↑
						SOL				+ 10%*			Myh1, Myh2 mRNA ↑, Myh4 mRNA ↓
													Sdh and Cox staining ↑		No effect on muscle weight SOL
													Mitochondria size and number ↑
													Coexpresses with Mef2b, Mb, Mck, Glut4	Myf5, MyoD, Myogenin, Hif, Glut1, Fgf, Gfgr2 unchanged
													Ppargc1a, Ppargc1b, Cs, Cox4, Pdk4, Ucp2, Ucp3, Cd36, Lcad mRNA ↑
													PECAM-1 (platelet-endothelial-cell-adhesion-molecule) ↑
													Vegfa, Angpt, Pdgfb, Vegfb, Flt1 mRNA ↑
													Ncor1 interacts with Ppard
					Muscle weight/body weight	SOL				+ 40%*			Mef2c, Mef2d mRNA ↑
													Acetylation of Mef2d, H4k16 and Hist1h4a ↑
Zempo et al., (2016)	Agtr1	Type-1A angiotensin II receptor (Agtr1a)	94.4% (98.6%)	Global KO by replacing AT1a receptor loci by lacZ gene	Muscle weight/body weigth	PLAN	Germline knock out			+ 6%	8 week old	C57BL/6J	Fbxo32 (Atrogin-1) mRNA ↓		Changes in CSA and fiber numbers are quite high compared to the modest increase in muscle mass/body weight.
					Mean fiber CSA			1134±34	745±41	+ 52%
					Fiber numbers			1120±31	848±13	+ 32%					Murphy (2012) finds the opposite effect from knocking out AT1a. However, the mice are older which could be a confounding factor
Goodman et al., (2017)	Tpt1, Tctp	Translationally-controlled tumor protein 1 (Tctp)	95.9% (98.8%)	Electroporation of Tctp DNA plasmid	Mean fiber CSA	TA	Plasmid DNA overexpression			+ 20% (17-22%)	8 - 10 week old	FVB/N	P70s6k phoshporylation ↓
													Protein synthesis (puromycin) ↓
													Trim63 (Murf1) promoter activity ↓
Hagg et al., (2016)	Adrb2	Beta-2 adrenergic receptor (Adrb2)	87.1% (91.1%)	Intramuscular AAV injection	Muscle weight/tibia length	TA	AAV overexpression			+ 22%	8 - 10 week old	C57BL/6	Protein synthesis ↑ (puromycin)	No change Akt, Mtor protein
					Mean Feret's diameter					+ 10%*			Phosphorylation S6 and P70s6k ↑
	GnasL	Guanine nucleotide-binding protein G(s) subunit alpha large isoform (GnasL)			Muscle weight/tibia length	TA	AAV overexpression			+ 8%
	GnasXL	Guanine nucleotide-binding protein G(s) subunit alpha extra large isoform (GnasXL)			Muscle weight/tibia length	TA	AAV overexpression			+ 27%
					Mean Feret's diameter					+ 10%*			Protein synthesis ↑ (puromycin)
Watt et al., (2015)	Yap1	Yes-associated protein 1 (Yap1)	88.7% (92.7%)	AAV injection with YAP2L	Muscle weight	TA	AVV overexpression			+ 13%	6 - 8 week old	C57BL/6	Protein synthesis ↑ (puromycin)	No effect on ubiquitin proteasome system
					Mean fiber CSA	TA				+ 10%				No effect on Mtor, Fbxo32 (Atrogin-1), Trim63 (Murf1) and Fbx30 (Musa1) mRNA
McDaneld et al., (2006)	Asb15	Ankyrin repeat and SOCS box protein 15 (Asb15)	87.8 (94.0%)	ASB15 (ASB15-FL) under control of the cytomega- lovirus (CMV) promoter in the pcDNA3.1 expression vector was generated by amplifying the full-length cDNA sequence	Mean fiber CSA	GAS+SOL	Plasmid DNA overexpression			+ 15,3 - 26,6%	Not specified; 9 days after injection	NIH Swiss	No additional info
Lee et al., (2010)	Inhba	Inhibin beta A chain; Activin beta-A chain (Inhba)	96.0% (97.9%)	Deletion exon 2 of Inhba gene	Muscle weight	PEC	Germline knock out	male: 80.8; female 52.4	male: 74.5; female 48.3	+ 8% (male); + 8% (female)	10 week old	C57BL/6	No additional info
						TRI		male: 104.0; female: 73,3	male: 94.8; female: 69.5	+ 10% (male); + 5% (female)
						QUAD		male: 213.0; female: 155.3	male: 193.3; female 146.2	+10% (male); + 6% (female)
						GAS		male: 152.5; 109.3	male: 137.5; female 102.5	+11% (male); + 7% (female)
	Inhbb	Inhibin beta B chain; Activin beta-B chain (Inhbb)	96.4% (98.5%)	Disruption of Inhbb coding region by replacement with Neo cassette	Muscle weight	PEC		male: 78.9; female 51.8	male: 74.5; female 48.3	+ 6% (male); + 7% (female)
						TRI		male: 100.4	male: 94.8; female: 69.5	+6% (male);
Goodman et al. (2010)	Rheb	GTP-binding protein Rheb	98.9% (98.9%)	Plasmid DNA injection of pDCNA3-HA-Rheb	Mean fiber CSA	TA	Plasmid DNA overexpression			+ 64%	8 - 10 week old	FVB	Cap dependent and cap-independent translation ↑ (luciferase)	No effect on phosphorylation of Akt at Ser473 or Thr308
													Phosphorylation of S6 and P70s6k ↑

## Sheet: Simple overview
Positive regulators of muscle mass (determined by overexpression)	Lai et al., 2004		Protein kinase B (Akt/Pkb)	Akt
	Sutrave et al., 1990		c-Ski (Ski)	Ski
	Dahiya et al., 2011		Matrix metalloproteinase-9 (Mmp9)	Mmp9
	Jafaar et al. (2013)		Phospholipase D1 (Pld1)	Pld1
	You et al. (2013)		Diacylglycerol kinase zeta (Dgkz)	Dgkz
	Bruno et al. (2014)		CREB-regulated transcription coactivator 2 (Crtc2)	Crtc2
	Ruas et al. (2012)		Peroxisome proliferator-activated receptor gamma coactivator 1-alpha isoform 4 (Pgc1ɑ4)	Pgc1ɑ4
	Waddell et al. (2010); Davis et al. (2004)		Protein delta homolog 1 (Dlk1)	Dlk1
	Coleman et al. (1995)		Insulin-like growth factor I (Igf1)	Igf1
	Blaauw 2009		Protein kinase B (Akt1)	Akt
	Brandt 2015		Follistatin-related protein 3 (Fstl3)	Fstl3
	Ferey 2014		Calcium/calmodulin-dependent protein kinase kinase 1 (Camkk)	Camkk
	Hu 2010		E3 ubiquitin-protein ligase XIAP (Xiap)	Xiap
	Jamieson 2011		Urocortin-3 (Ucn3)	Ucn3
	Lamar 2016		Latent-transforming growth factor beta-binding protein 4 (Ltbp4)	Ltbp4
	Luquet 2003		Peroxisome proliferator-activated receptor delta (Ppard)	Ppard
	Mammucari 2015		Calcium uniporter protein, mitochondrial (Mcu)	Mcu
	Mayhew 2011		Translation initiation factor eIF-2B subunit epsilon (Eif2b5)	Eif2b5
	Monestier 2012		G-protein coupled receptor-associated sorting protein 1 (Gprasp1)	Gprasp1
	Otani 2004		Calpastatin (Cast)	Cast
	Rafaello 2010		Transcription factor jun-B (Junb)	Junb
	Pappalysin-1 (Pappa)		Pappalysin-1 (Pappa)	Pappa
	Sartori 2013		Bone morphogenetic protein receptor type-1a (Alk3)	Alk3
	Goodman 2017		Translationally-controlled tumor protein 1 (Tctp)	Tctp
	Hagg 2016		Beta-2 adrenergic receptor (Adrb2)	Adrb2
Positive regulators of muscle mass (determined by knock out)	Al-Qusairi et al. (2013); Al-Qusairi et al. (2009)		Myotubularin (Mtm1)	Mtm1
	Bentzinger et al. (2008)		Regulatory-associated protein of mTOR (Raptor)	Rptor
	Chen et al. (2009)		G-protein ɑ-subunit (Gsɑ) (Gnas)	Gnas
	Cortez-Toledo (2017); Tontonoz et al. (2015)		Nuclear receptor subfamily 4 group A member 1 (Nur77, Nr4a1)	Nur77	Nr4a1
	Bakkar et al. (2008)		Transcription factor p65 (Rela)	Rela
	Carrell 2016		Calcium release-activated calcium channel protein 1 (Orai1)	Orai1
	Chan 2011		Alpha-actinin-3 (Actn3)	Actn3
	Cohen 2015		Mothers against decapentaplegic homolog 7 (Smad7)	Smad7
	Cong 2016		SH3 and cysteine-rich domain-containing protein 3 (Stac3)	Stac3
	Fornaro 2006		SHP-2 (Ptpn11)	Ptpn11
	Foster 2012		MAP kinase p38 gamma (Mapk12)	Mapk12
	Ge 2011		Mothers against decapentaplegic homolog 3 (Smad3)	Smad3
	Girgis 2015		Vitamin D3 receptor (Vdr)	Vdr
	Hesselink 2002		Lysosomal alpha-glucosidase (Gaa)	Gaa
	Horsley 2001		Nuclear factor of activated T-cells, cytoplasmic 2 (Nfatc2)	Nfatc2
	Huang 2016		Cyclin-D1-binding protein 1 (Ccndbp1)	Ccndbp1
	Lahoute 2008		Serum response factor (Srf)	Srf
	Lenhart 2014		Rho GTPase-activating protein 26 (Graf1, Arhgap26)	Graf1	Arhgap26
	Leone 2005		Peroxisome proliferator-activated receptor gamma coactivator 1-alpha (Ppargc1a)	Ppargc1a
	Li 2012		High mobility group protein HMGI-C (Hmga2)	Hmga2
	Mammucari 2015		Calcium uniporter protein, mitochondrial (Mcu)	Mcu
	Matheny 2015		PI3K-p110ß (Pik3cb)	Pik3cb
	Meech 2012		Homeobox protein BarH-like 2 (Barx2)	Barx2
	Murphy 2012		Type-1A angiotensin II receptor (Agtr1a)	Agtr1a
	O'Neill 2010		Insulin receptor (Insr)	Insr
	Ophoff 2009		Androgen receptor (Ar)	Ar
	Park 2016		Stabilin-2 (Stab2)	Stab2
	Quiat 2011		Transcription factor SOX-6 (Sox6)	Sox6
	Rafaello 2010		Transcription factor jun-B (Junb)	Junb
	Sartori 2013		Mothers against decapentaplegic homolog 4 (Smad4)	Smad4
	Kegley 2001		Nuclear factor of activated T-cells, cytoplasmic 3 (Nfatc3, Nfat4)	Nfatc3	Nfat4
	Stone 2007		Keratin, type I cytoskeletal 19 (Krt19)	Krt19
Negative regulators of muscle mass (determined by knock out)	Bakkar et al. (2008)		Inhibitor of nuclear factor kappa-B kinase subunit beta (Ikbkb)	Ikbkb
	Brown 2009		Estrogen receptor (Esr1)	Esr1
	Holt 2012		Growth factor receptor-bound protein 10 (Grb10)	Grb10
	Kammoun 2016		TGFB-inducible early growth response protein 1) (Klf10, Tieg1)	Tieg1	Klf10
	Liu 2011		Diacylglycerol O-acyltransferase 1 (Dgat1)	Dgat1
	McPherron 1997		Myostatin (Gdf8)	Gdf8
	Pessemesse 2012		p43 (Trɑ1)	Tra1
	Seko 2014		Ketimine reductase mu-crystallin (Crym)	Crym
	Shimizu 2015		Glucocorticoid receptor (Nr3c1, Grl1)	Nr3c1	Grl1
	Yamamoto 2011		Nuclear receptor corepressor 1 (Ncor1)	Ncor1
Negative regulators of muscle mass (determined by overexpression)	Touvier et al. (2015)		Dynamin-1-like protein (Drp1)	Drp1
	Chen 2014		ActivinA (Acvr2a)	Acvr2a
	Sartori 2013		Noggin (Nog)	Nog
	Song 2004		Cardiac phospholamban (Pln)	Pln
	Swiderski 2016		Insulin-like growth factor-binding protein 2 (Igfbp2)	Igfbp2
	Miyabara 2006		Heat shock 70 kDa protein (Hsp70)	Hsp70
	Hagg 2016		Guanine nucleotide-binding protein G(i) subunit alpha-2 (Gnai2)	Gnai2

## Sheet: Sheet1
											Akt	inducible conditional overexpression
											Ski	germline overexpression
											Mmp9	conditional overexpression
											Pld1	AAV overexpression
											Dgkz	plasmid DNA overexpression
											Crtc2	inducible conditional overexpression
											Pgc1ɑ4	AAV overexpression; Plasmid DNA overexpression; conditional overexpression
											Dlk1
											Igf1	conditional overexpression
											Fstl3	conditional overexpression
											Camkk	plasmid DNA overexpression
											Xiap	conditional overexpression
											Ucn3	germline overexpression
											Ltbp4
											Ppard	conditional overexpression
											Mcu	AAV overexpression
											Eif2b5	plasmid DNA overexpression
											Gprasp1	germline overexpression
											Cast	conditional overexpression
											Junb	AAV overexpression
											Pappa	conditional overexpression
											Alk3	AAV overexpression
											Tctp	plasmid DNA overexpression
											Adrb2	AAV overexpression
											Mtm1
											Rptor	conditional knock out
											Gnas	conditional knock out
											Nur77	inducible conditional knock out
											Rela
											Orai1
											Actn3	germline knock out
											Smad7	germline knockout
											Stac3
											Ptpn11	conditional knockout
											Mapk12	germline knockout
											Smad3	germline knockout
											Vdr
											Gaa
											Nfatc2	germline knock out
											Ccndbp1	germline knock out
											Srf
											Graf1	germline knock out	FST
											Ppargc1a	germline knock out
											Hmga2	germline knock out
											Mcu	short hairpin RNA knock out
											Pik3cb
											Barx2
											Agtr1a	germline knockout
											Insr	conditional knock out
											Ar	conditional knock out
											Stab2	germline knock out
											Sox6	conditional knock out
											Junb	short hairpin RNA knock out
											Smad4	conditional knock out
											Nfatc3	germline knock out
											Krt19	germline knock out
											Ikbkb	conditional knock out
											Esr1	germline knock out
											Grb10
											Tieg1	germline knock out
											Dgat1	germline knock out
											Gdf8	germline knockout
											Tra1	germline knock out
											Crym	germline knock out
											Nr3c1	conditional knock out
											Ncor1	conditional knock out
											Drp1	conditional overexpression
											Acvr2a
											Nog	AAV overexpression
											Pln	conditional overexpression
											Igfbp2	AAV overexpression
											Hsp70	germline overexpression
											Gnai2	AAV overexpression

## Sheet: Sheet2
Gene symbol	Conserved (identity%, similarity%)
Akt1	98.3% (99.0%)
Ski	92.2% (93.5%)
Mmp9	72.0% (82.3%)
Pld1	91.1% (95.6%)
Dgkz	95.6% (97.7%)
Crtc2	92.1% (94.1%)
Pgc1ɑ4	92.4 (93.5%)
Fst	98.0% (99.1%)
Flrg (Fstl3)	81.8% (86.7%)
Nur77, Nr4a1	91.3% (93.8%)
Igf1	87.4% (89.9%)
Ikbkb	91.8% (95.5%)
Esr1	89.0% (93.5%)
Bdkrb2, Bk2r	79.8% (88.0%)
Camkk1, Camkk, Camk1	93.5% (95.8%)
Grb10	74.3% (78.8%)
XIAP	89.3% (94.2%)
Ucn3	64.2% (74.5%)
Tieg1, Klf10	85.4% (92.1%)
Ltbp4	86.6% (90.0%)
Dgat1	84.6% (90.2%)
Ppard	92.3% (95.7%)
Mcu	96.0% (97.7%)
Eif2b5	88.2% (93.3%)
Mstn, Gdf8	96.0% (97.9%)
Nol3	80.5% (85.5%)
Gprasp1	57.5% (69.7%)
Cast	68.3% (78.8%)
Thra	97.2% (98.2%)
Junb	93.1% (94.8%)
Pappa	91.3% (95.8%)
Tp53inp2	85,5% (90.5%)
Smad4	98.4% (98.9%)
Alk3	97.9% (98.5%)
Crym	88.5% (94.3%)
Nr3c1, Grl1	89.2% (93.4%)
Ncor1	91.2% (94.3%)
Agtr1a	94.4% (98.6%)
Tctp	95.9% (98.8%)
Adrb2	87.1% (91.1%)
GnasL
GnasXL
Yap1	88.7% (92.7%)
Asb15	87.8 (94.0%)
Inhba	96.0% (97.9%)
Inhbb	96.4% (98.5%)
