# Supplementary material for: Genes Whose Gain or Loss-Of-Function Increases Skeletal Muscle Mass in Mice: A Systematic Literature Review
Source: Front Physiol. 2018 May 22;9:553. doi: 10.3389/fphys.2018.00553 (PMC5992403; doi:10.3389/fphys.2018.00553)
Supplement: Supplementary file 3 [file Table_3.xlsx]

## Sheet: 1 GTEx expression
Genes that are most or highly expressed in skeletal muscle										Genes that are not highly expressed in skeletal muscle
Asb15	Highest expression in skeletal muscle									Acvr2b
Cast	High expression in skeletal muscle									Adrb2
										Agtr1
Klf10	Highest expression in skeletal muscle
										Akt1
Mcu	High expression in skeletal muscle
										Bdkrb2
Mstn	Relatively high expression in skeletal muscle
Nol3	High expression in skeletal muscle									Bmpr1a
Ppargc1a	High-expression in skeletal muscle but hypertrophy is dependent specifically on the Pgc1α4 protein isoform									Camkk1
Tpt1	Highest expression in skeletal muscle									Crtc2
										Crym
										Dgat1
										Dgkz
										Eif2b5
										Esr1
										Fst
										Fstl3
										Gnas
										Gprasp1
										Grb10
										Igf1
										Ikbkb
										Inhba
										Inhbb
										Junb
										Ltbp4
										Mmp9
										Ncor1
										Nr3c1
										Nr4a1
										Pappa
										Pld1
										Ppard
										Rheb
										Ski
										Smad4
										Thra
										Tp53inp2
										Ucn3
										Xiap
										Yap1

## Sheet: 2 Type 1&2b fibre expression
Gene_Symbol	adj.P.Val	logFC*	ID	Description				*Positive logFC values indicate higher expression in type 2b fibres, negative logFC values higher expression in type 1 fibres
Mstn	4.09e-08	-4.86337	3615	004O23_Growth differentiation factor 8
Gnas	0.03	0.830028	26609	016I13_Guanine nucleotide binding protein, alpha stimulating, extra large
Nol3	0.0346	0.972589	235	028A24_RIKEN cDNA B430311C09 gene
Akt1	0.0866	0.583019	26830	006F01_Thymoma viral proto-oncogene
Rheb	0.102	-2.0933	857	031N24_Mus musculus rheb mRNA for Ras homolog, complete cds
Ppargc1a	0.116	1.84236	3929	008C11_Peroxisome proliferative activated receptor, gamma, coactivator 1
Cast	0.126	-0.589686	17956	012O05_Calpastatin
Fst	0.128	2.59828	18786	005L17_Follistatin
Yap1	0.149	1.18177	3312	005J11_Yes-associated protein, 65 kDa
Klf10	0.157	-0.820269	14015	004P07_TGFB inducible early growth response
Mmp9	0.201	1.27557	5519	019F22_Matrix metalloproteinase 9
Ppard	0.206	-1.1345	22923	002K03_Peroxisome proliferator activator receptor delta
Inhba	0.282	1.12194	14345	007I06_Inhibin beta-A
Crtc2	0.286	1.25997	9426	025L21_RIKEN cDNA 4632407F12 gene
Adrb2	0.298	0.844118	938	006B12_Adrenergic receptor, beta 2
Junb	0.362	0.679704	8045	001N21_Jun-B oncogene
Acvr2b	0.395	-1.02842	16417	007H06_Activin receptor IIB
Ikbkb	0.412	0.509944	8124	011J21_Inhibitor of kappa light polypeptide gene enhancer in B-cells, kinase beta
Gprasp1	0.426	0.308083	24581	022N02_RIKEN cDNA 3110031O14 gene
Fstl3	0.427	1.09054	22498	023B15_Follistatin-like 3
Grb10	0.448	0.290487	10466	007B08_Growth factor receptor bound protein 10
Ncor1	0.48	0.313856	24841	018N14_Nuclear receptor co-repressor 1
Crym	0.563	0.451548	948	007J12_Crystallin, mu
Bdkrb2	0.567	0.506956	9855	005A08_Bradykinin receptor, beta 2
Esr1	0.579	-0.426229	17399	017F05_Mus musculus strain B10.S/J estrogen receptor alpha (Estra) mRNA, partial cds
Inhbb	0.608	-0.350214	23234	003D03_Inhibin beta-B
Pappa	0.64	-1.11331	1920	016D12_Pregnancy-associated plasma protein A
Xiap	0.665	-0.663401	6605	006L22_Baculoviral IAP repeat-containing 4
Nr3c1	0.717	0.382021	8772	018O09_Nuclear receptor subfamily 3, group C, member 1
Camkk1	0.777	0.372631	25148	018O14_Calcium/calmodulin-dependent protein kinase kinase 1, alpha
Nr4a1	0.811	-0.151448	2688	001E23_Nuclear receptor subfamily 4, group A, member 1
Smad4	0.827	-0.252322	20368	016O04_MAD homolog 4 (Drosophila)
Igf1	0.909	0.184215	6114	019G22_Insulin-like growth factor 1
Dgat1	0.942	0.081947	16446	010L18_Diacylglycerol acyltransferase
Agtr1	No data found
Asb15	No data found
Bmpr1a	No data found
Dgkz	No data found
Eif2b5	No data found
Ltbp4	No data found
Mcu	No data found
Pld1	No data found
Ski	No data found
Thra	No data found
Tp53inp2	No data found
Tpt1	No data found
Ucn3	No data found

## Sheet: 3 String analysis
Table. Interaction between muscle-hypertrophy-inducing genes
#node1	node2	node1_string_internal_id	node2_string_internal_id	node1_external_id	node2_external_id	neighborhood_on_chromosome	gene_fusion	phylogenetic_cooccurrence	homology	coexpression	experimentally_determined_interaction	database_annotated	automated_textmining	combined_score
Acvr2b	Inhba	2113231	2101745	10090.ENSMUSP00000126108	10090.ENSMUSP00000047894	0	0	0	0	0	0.845	0.95	0.914	0.999
Acvr2b	Inhbb	2113231	2101180	10090.ENSMUSP00000126108	10090.ENSMUSP00000044918	0	0	0	0	0	0.681	0.935	0.914	0.998
Inhba	Fst	2101745	2095455	10090.ENSMUSP00000047894	10090.ENSMUSP00000022287	0	0	0	0	0	0.537	0.92	0.947	0.997
Inhbb	Fst	2101180	2095455	10090.ENSMUSP00000044918	10090.ENSMUSP00000022287	0	0	0	0	0	0.058	0.92	0.947	0.995
Bmpr1a	Smad4	2099519	2096277	10090.ENSMUSP00000035900	10090.ENSMUSP00000025393	0	0	0	0	0.108	0.295	0.929	0.825	0.991
Inhbb	Smad4	2101180	2096277	10090.ENSMUSP00000044918	10090.ENSMUSP00000025393	0	0	0	0	0.066	0.112	0.912	0.834	0.986
Rheb	Akt1	2097962	2093284	10090.ENSMUSP00000030787	10090.ENSMUSP00000001780	0	0	0	0	0	0.21	0.904	0.84	0.986
Inhba	Smad4	2101745	2096277	10090.ENSMUSP00000047894	10090.ENSMUSP00000025393	0	0	0	0	0.042	0.112	0.912	0.834	0.985
Acvr2b	Smad4	2113231	2096277	10090.ENSMUSP00000126108	10090.ENSMUSP00000025393	0	0	0	0	0.097	0.062	0.918	0.787	0.983
Acvr2b	Bmpr1a	2113231	2099519	10090.ENSMUSP00000126108	10090.ENSMUSP00000035900	0	0	0	0.77	0.089	0.674	0.924	0.84	0.98
Crtc2	Akt1	2097552	2093284	10090.ENSMUSP00000029545	10090.ENSMUSP00000001780	0	0	0	0	0.049	0	0.8	0.897	0.978
Gnas	Adrb2	2106968	2104184	10090.ENSMUSP00000079341	10090.ENSMUSP00000062256	0	0	0	0	0	0.111	0.95	0.445	0.973
Nr3c1	Ncor1	2096253	2094542	10090.ENSMUSP00000025300	10090.ENSMUSP00000018645	0	0	0	0	0.052	0.918	0.209	0.604	0.972
Nr4a1	Akt1	2095944	2093284	10090.ENSMUSP00000023779	10090.ENSMUSP00000001780	0	0	0	0	0.048	0.111	0.9	0.705	0.971
Inhba	Fstl3	2101745	2094915	10090.ENSMUSP00000047894	10090.ENSMUSP00000020575	0	0	0	0	0.053	0.111	0.9	0.644	0.966
Inhbb	Fstl3	2101180	2094915	10090.ENSMUSP00000044918	10090.ENSMUSP00000020575	0	0	0	0	0.053	0.107	0.9	0.64	0.965
Thra	Ncor1	2110191	2094542	10090.ENSMUSP00000099428	10090.ENSMUSP00000018645	0	0	0	0	0	0.586	0.835	0.524	0.964
Esr1	Ncor1	2105288	2094542	10090.ENSMUSP00000070070	10090.ENSMUSP00000018645	0	0	0	0	0	0.586	0.528	0.78	0.953
Acvr2b	Mstn	2113231	2096844	10090.ENSMUSP00000126108	10090.ENSMUSP00000027269	0	0	0	0	0.052	0.663	0.183	0.84	0.952
Esr1	Akt1	2105288	2093284	10090.ENSMUSP00000070070	10090.ENSMUSP00000001780	0	0	0	0	0	0.111	0.528	0.866	0.939
Ikbkb	Akt1	2098935	2093284	10090.ENSMUSP00000033939	10090.ENSMUSP00000001780	0	0	0	0.652	0.053	0.203	0.901	0.698	0.938
Inhba	Bmpr1a	2101745	2099519	10090.ENSMUSP00000047894	10090.ENSMUSP00000035900	0	0	0	0	0.05	0.296	0.279	0.875	0.931
Inhbb	Bmpr1a	2101180	2099519	10090.ENSMUSP00000044918	10090.ENSMUSP00000035900	0	0	0	0	0.05	0.296	0.279	0.875	0.931
Igf1	Akt1	2103282	2093284	10090.ENSMUSP00000056668	10090.ENSMUSP00000001780	0	0	0	0	0	0	0.27	0.905	0.928
Ppargc1a	Ncor1	2112643	2094542	10090.ENSMUSP00000117040	10090.ENSMUSP00000018645	0	0	0	0	0	0	0.9	0.31	0.928
Yap1	Smad4	2105211	2096277	10090.ENSMUSP00000069554	10090.ENSMUSP00000025393	0	0	0	0	0.055	0.498	0.834	0.151	0.924
Agtr1a	Bdkrb2	2105430	2093265	10090.ENSMUSP00000070958	10090.ENSMUSP00000001652	0	0	0	0.798	0	0.11	0.9	0.395	0.914
Ncor1	Ppard	2094542	2093360	10090.ENSMUSP00000018645	10090.ENSMUSP00000002320	0	0	0	0	0	0.793	0.439	0.316	0.913
Inhba	Inhbb	2101745	2101180	10090.ENSMUSP00000047894	10090.ENSMUSP00000044918	0	0	0	0.922	0	0.107	0.9	0.648	0.911
Dgkz	Pld1	2111519	2104564	10090.ENSMUSP00000106934	10090.ENSMUSP00000064694	0	0	0	0	0	0	0.9	0.128	0.909
Dgkz	Dgat1	2111519	2095763	10090.ENSMUSP00000106934	10090.ENSMUSP00000023214	0	0	0	0	0	0	0.9	0	0.9
Esr1	Igf1	2105288	2103282	10090.ENSMUSP00000070070	10090.ENSMUSP00000056668	0	0	0	0	0.051	0	0.528	0.783	0.894
Ppargc1a	Ppard	2112643	2093360	10090.ENSMUSP00000117040	10090.ENSMUSP00000002320	0	0	0	0	0	0.115	0.439	0.793	0.888
Mstn	Fst	2096844	2095455	10090.ENSMUSP00000027269	10090.ENSMUSP00000022287	0	0	0	0	0	0.047	0.233	0.856	0.886
Mmp9	Akt1	2094463	2093284	10090.ENSMUSP00000017881	10090.ENSMUSP00000001780	0	0	0	0	0.054	0.047	0	0.87	0.873
Gnas	Agtr1a	2106968	2105430	10090.ENSMUSP00000079341	10090.ENSMUSP00000070958	0	0	0	0	0	0.059	0.822	0.24	0.862
Acvr2b	Fst	2113231	2095455	10090.ENSMUSP00000126108	10090.ENSMUSP00000022287	0	0	0	0	0.05	0.1	0.336	0.759	0.845
Smad4	Akt1	2096277	2093284	10090.ENSMUSP00000025393	10090.ENSMUSP00000001780	0	0	0	0	0.094	0.258	0	0.77	0.832
Tpt1	Rheb	2111478	2097962	10090.ENSMUSP00000106519	10090.ENSMUSP00000030787	0	0	0	0	0.054	0.646	0	0.434	0.793
Bmpr1a	Fst	2099519	2095455	10090.ENSMUSP00000035900	10090.ENSMUSP00000022287	0	0	0	0	0	0.107	0.439	0.604	0.784
Rheb	Crtc2	2097962	2097552	10090.ENSMUSP00000030787	10090.ENSMUSP00000029545	0	0	0	0	0	0	0	0.781	0.781
Ppargc1a	Akt1	2112643	2093284	10090.ENSMUSP00000117040	10090.ENSMUSP00000001780	0	0	0	0	0	0.535	0	0.542	0.778
Mstn	Akt1	2096844	2093284	10090.ENSMUSP00000027269	10090.ENSMUSP00000001780	0	0	0	0	0	0	0.143	0.752	0.778
Esr1	Inhba	2105288	2101745	10090.ENSMUSP00000070070	10090.ENSMUSP00000047894	0	0	0	0	0.049	0.045	0.125	0.742	0.768
Esr1	Inhbb	2105288	2101180	10090.ENSMUSP00000070070	10090.ENSMUSP00000044918	0	0	0	0	0.049	0.045	0.125	0.742	0.768
Bmpr1a	Mstn	2099519	2096844	10090.ENSMUSP00000035900	10090.ENSMUSP00000027269	0	0	0	0	0.05	0.296	0.166	0.591	0.741
Grb10	Igf1	2108441	2103282	10090.ENSMUSP00000091011	10090.ENSMUSP00000056668	0	0	0	0	0	0	0.371	0.6	0.738
Ski	Smad4	2098014	2096277	10090.ENSMUSP00000030917	10090.ENSMUSP00000025393	0	0	0	0	0.118	0.111	0.528	0.369	0.735
Xiap	Akt1	2096756	2093284	10090.ENSMUSP00000026978	10090.ENSMUSP00000001780	0	0	0	0	0.051	0.203	0	0.671	0.73
Esr1	Smad4	2105288	2096277	10090.ENSMUSP00000070070	10090.ENSMUSP00000025393	0	0	0	0	0	0.107	0.528	0.4	0.725
Yap1	Akt1	2105211	2093284	10090.ENSMUSP00000069554	10090.ENSMUSP00000001780	0	0	0	0	0.055	0.111	0	0.682	0.711
Igf1	Mstn	2103282	2096844	10090.ENSMUSP00000056668	10090.ENSMUSP00000027269	0	0	0	0	0	0	0	0.7	0.7
Smad4	Ncor1	2096277	2094542	10090.ENSMUSP00000025393	10090.ENSMUSP00000018645	0	0	0	0	0.104	0.11	0.528	0.29	0.697
Ski	Ncor1	2098014	2094542	10090.ENSMUSP00000030917	10090.ENSMUSP00000018645	0	0	0	0	0.106	0.111	0.528	0.246	0.679
Smad4	Mmp9	2096277	2094463	10090.ENSMUSP00000025393	10090.ENSMUSP00000017881	0	0	0	0	0	0	0	0.679	0.679
Pappa	Igf1	2107327	2103282	10090.ENSMUSP00000081545	10090.ENSMUSP00000056668	0	0	0	0	0	0	0	0.658	0.659
Esr1	Nr3c1	2105288	2096253	10090.ENSMUSP00000070070	10090.ENSMUSP00000025300	0	0	0	0.698	0	0	0.528	0.788	0.639
Gnas	Esr1	2106968	2105288	10090.ENSMUSP00000079341	10090.ENSMUSP00000070070	0	0	0	0	0.042	0	0.528	0.264	0.638
Ppargc1a	Crtc2	2112643	2097552	10090.ENSMUSP00000117040	10090.ENSMUSP00000029545	0	0	0	0	0	0	0	0.634	0.635
Smad4	Nr3c1	2096277	2096253	10090.ENSMUSP00000025393	10090.ENSMUSP00000025300	0	0	0	0	0.053	0.047	0.528	0.237	0.631
Igf1	Nr3c1	2103282	2096253	10090.ENSMUSP00000056668	10090.ENSMUSP00000025300	0	0	0	0	0	0	0.225	0.543	0.63
Bmpr1a	Xiap	2099519	2096756	10090.ENSMUSP00000035900	10090.ENSMUSP00000026978	0	0	0	0	0	0.107	0.528	0.185	0.626
Smad4	Fst	2096277	2095455	10090.ENSMUSP00000025393	10090.ENSMUSP00000022287	0	0	0	0	0	0	0	0.626	0.626
Grb10	Akt1	2108441	2093284	10090.ENSMUSP00000091011	10090.ENSMUSP00000001780	0	0	0	0	0.053	0.066	0.393	0.378	0.621
Nr3c1	Akt1	2096253	2093284	10090.ENSMUSP00000025300	10090.ENSMUSP00000001780	0	0	0	0	0	0.111	0.139	0.54	0.617
Junb	Mmp9	2104561	2094463	10090.ENSMUSP00000064680	10090.ENSMUSP00000017881	0	0	0	0	0.056	0.065	0.528	0.177	0.611
Mstn	Fstl3	2096844	2094915	10090.ENSMUSP00000027269	10090.ENSMUSP00000020575	0	0	0	0	0.053	0.111	0	0.574	0.61
Junb	Nr4a1	2104561	2095944	10090.ENSMUSP00000064680	10090.ENSMUSP00000023779	0	0	0	0	0.428	0	0	0.334	0.603
Igf1	Rheb	2103282	2097962	10090.ENSMUSP00000056668	10090.ENSMUSP00000030787	0	0	0	0	0	0	0.268	0.426	0.561
Smad4	Ppard	2096277	2093360	10090.ENSMUSP00000025393	10090.ENSMUSP00000002320	0	0	0	0	0	0.047	0.528	0.103	0.561
Agtr1a	Akt1	2105430	2093284	10090.ENSMUSP00000070958	10090.ENSMUSP00000001780	0	0	0	0	0	0.072	0.097	0.514	0.557
Igf1	Mmp9	2103282	2094463	10090.ENSMUSP00000056668	10090.ENSMUSP00000017881	0	0	0	0	0.046	0	0	0.551	0.553
Mstn	Smad4	2096844	2096277	10090.ENSMUSP00000027269	10090.ENSMUSP00000025393	0	0	0	0	0.042	0.112	0.159	0.449	0.553
Esr1	Mmp9	2105288	2094463	10090.ENSMUSP00000070070	10090.ENSMUSP00000017881	0	0	0	0	0	0	0	0.548	0.548
Ppargc1a	Nr3c1	2112643	2096253	10090.ENSMUSP00000117040	10090.ENSMUSP00000025300	0	0	0	0	0	0.115	0.225	0.39	0.545
Igf1	Inhba	2103282	2101745	10090.ENSMUSP00000056668	10090.ENSMUSP00000047894	0	0	0	0	0	0	0	0.542	0.542
Igf1	Inhbb	2103282	2101180	10090.ENSMUSP00000056668	10090.ENSMUSP00000044918	0	0	0	0	0	0	0	0.541	0.541
Ikbkb	Xiap	2098935	2096756	10090.ENSMUSP00000033939	10090.ENSMUSP00000026978	0	0	0	0	0.052	0.225	0	0.417	0.534
Inhba	Akt1	2101745	2093284	10090.ENSMUSP00000047894	10090.ENSMUSP00000001780	0	0	0	0	0	0	0.143	0.471	0.527
Inhbb	Akt1	2101180	2093284	10090.ENSMUSP00000044918	10090.ENSMUSP00000001780	0	0	0	0	0	0	0.143	0.469	0.525
Ppard	Akt1	2093360	2093284	10090.ENSMUSP00000002320	10090.ENSMUSP00000001780	0	0	0	0	0.067	0.062	0.139	0.442	0.523
Ppargc1a	Esr1	2112643	2105288	10090.ENSMUSP00000117040	10090.ENSMUSP00000070070	0	0	0	0	0	0.115	0.225	0.345	0.511
Ncor1	Akt1	2094542	2093284	10090.ENSMUSP00000018645	10090.ENSMUSP00000001780	0	0	0	0	0.05	0.073	0.231	0.349	0.5
Junb	Smad4	2104561	2096277	10090.ENSMUSP00000064680	10090.ENSMUSP00000025393	0	0	0	0	0	0.107	0.239	0.322	0.499
Igf1	Fst	2103282	2095455	10090.ENSMUSP00000056668	10090.ENSMUSP00000022287	0	0	0	0	0	0	0	0.489	0.489
Ppargc1a	Thra	2112643	2110191	10090.ENSMUSP00000117040	10090.ENSMUSP00000099428	0	0	0	0	0	0.115	0.225	0.29	0.47
Igf1	Crtc2	2103282	2097552	10090.ENSMUSP00000056668	10090.ENSMUSP00000029545	0	0	0	0	0	0	0	0.465	0.465
Gnas	Akt1	2106968	2093284	10090.ENSMUSP00000079341	10090.ENSMUSP00000001780	0	0	0	0	0.116	0	0.19	0.312	0.464
Pld1	Rheb	2104564	2097962	10090.ENSMUSP00000064694	10090.ENSMUSP00000030787	0	0	0	0	0	0.112	0.231	0.277	0.463
Yap1	Rheb	2105211	2097962	10090.ENSMUSP00000069554	10090.ENSMUSP00000030787	0	0	0	0	0.043	0	0	0.46	0.462
Adrb2	Akt1	2104184	2093284	10090.ENSMUSP00000062256	10090.ENSMUSP00000001780	0	0	0	0	0	0.072	0.097	0.39	0.444
Grb10	Gnas	2108441	2106968	10090.ENSMUSP00000091011	10090.ENSMUSP00000079341	0	0	0	0	0.076	0	0	0.421	0.442
Junb	Inhbb	2104561	2101180	10090.ENSMUSP00000064680	10090.ENSMUSP00000044918	0	0	0	0	0	0	0.205	0.326	0.441
Junb	Inhba	2104561	2101745	10090.ENSMUSP00000064680	10090.ENSMUSP00000047894	0	0	0	0	0	0	0.205	0.325	0.441
Thra	Igf1	2110191	2103282	10090.ENSMUSP00000099428	10090.ENSMUSP00000056668	0	0	0	0	0	0	0.225	0.306	0.439
Acvr2b	Fstl3	2113231	2094915	10090.ENSMUSP00000126108	10090.ENSMUSP00000020575	0	0	0	0	0.042	0	0	0.437	0.438
Acvr2b	Akt1	2113231	2093284	10090.ENSMUSP00000126108	10090.ENSMUSP00000001780	0	0	0	0	0.065	0	0.207	0.291	0.429
Ppargc1a	Dgat1	2112643	2095763	10090.ENSMUSP00000117040	10090.ENSMUSP00000023214	0	0	0	0	0	0	0	0.428	0.428
Pld1	Akt1	2104564	2093284	10090.ENSMUSP00000064694	10090.ENSMUSP00000001780	0	0	0	0	0.053	0.073	0.169	0.279	0.403
Nr3c1	Nr4a1	2096253	2095944	10090.ENSMUSP00000025300	10090.ENSMUSP00000023779	0	0	0	0.645	0	0.115	0.209	0.531	0.402
Ppargc1a	Mstn	2112643	2096844	10090.ENSMUSP00000117040	10090.ENSMUSP00000027269	0	0	0	0	0	0	0	0.402	0.402
Klf10	Nr4a1	2105929	2095944	10090.ENSMUSP00000073690	10090.ENSMUSP00000023779	0	0	0	0	0	0.113	0	0.352	0.401

## Sheet: 4 Functional categories
Original database	Enriched terms associated with hypertrophy genes	Number of genes involved from 47	%	Fold Enrichment	P-Value	Bonferroni	Benjamini	False Discovery Rate	Fisher Exact	Hypertrophy genes associated with enrichment term
UP_KEYWORDS	Ubl conjugation (ubiquitination)	13	0.276596	4.03268	2.01353e-05	0.00203162	0.00203162	0.0223885	4.9e-06	CAST, AKT1, NOL3, XIAP, KLF10, SMAD4, GNAS, YAP1, NR3C1, IKBKB, NCOR1, JUNB, EIF2B5
UP_KEYWORDS	Isopeptide bond	11	0.234043	4.91047	2.73029e-05	0.00275384	0.00137787	0.0303571	5.4e-06	CAST, AKT1, THRA, XIAP, SMAD4, GNAS, NR3C1, IKBKB, NCOR1, JUNB, EIF2B5
UP_KEYWORDS	Transcription regulation	10	0.212766	3.6817	0.00074095	0.0721301	0.0246458	0.820865	0.0002	CRTC2, THRA, KLF10, FSTL3, SMAD4, NR4A1, YAP1, NR3C1, NCOR1, JUNB
UP_SEQ_FEATURE	zinc finger region:NR C4-type	3	0.0638298	60.4385	0.00100056	0.152255	0.152255	1.20777	1.4e-05	THRA, NR4A1, NR3C1
UP_SEQ_FEATURE	DNA-binding region:Nuclear receptor	3	0.0638298	60.4385	0.00100056	0.152255	0.152255	1.20777	1.4e-05	THRA, NR4A1, NR3C1
UP_KEYWORDS	Transcription	10	0.212766	3.4884	0.00109576	0.104822	0.0273035	1.21177	0.0003	CRTC2, THRA, KLF10, FSTL3, SMAD4, NR4A1, YAP1, NR3C1, NCOR1, JUNB
UP_KEYWORDS	DNA-binding	7	0.148936	3.76629	0.00768101	0.541033	0.121725	8.21705	0.002	THRA, KLF10, SMAD4, NR4A1, NR3C1, NCOR1, JUNB
UP_SEQ_FEATURE	domain:TB	2	0.0425532	261.9	0.0073688	0.704874	0.456745	8.58641	1.4e-05	FST, FSTL3
UP_SEQ_FEATURE	domain:Follistatin-like 2	2	0.0425532	261.9	0.0073688	0.704874	0.456745	8.58641	1.4e-05	FST, FSTL3
UP_KEYWORDS	Cytoplasm	17	0.361702	1.73958	0.00983693	0.631549	0.13293	10.4103	0.0055	CRTC2, PLD1, NOL3, THRA, XIAP, SMAD4, NR4A1, NR3C1, CAMKK1, AKT1, GRB10, TPT1, DGKZ, RHEB, YAP1, IKBKB, CRYM
UP_SEQ_FEATURE	cross-link:Glycyl lysine isopeptide (Lys-Gly) (interchain with G-Cter in ubiquitin)	4	0.0851064	7.87669	0.0125648	0.875857	0.501145	14.2283	0.0015	THRA, SMAD4, GNAS, NR3C1
UP_SEQ_FEATURE	domain:Kazal-like 1	2	0.0425532	130.95	0.0146852	0.912928	0.456787	16.4375	8.4e-05	FST, FSTL3
UP_SEQ_FEATURE	domain:Kazal-like 2	2	0.0425532	130.95	0.0146852	0.912928	0.456787	16.4375	8.4e-05	FST, FSTL3
UP_KEYWORDS	Nucleus	15	0.319149	1.78414	0.0160687	0.805265	0.184957	16.4844	0.0087	CRTC2, THRA, XIAP, KLF10, FSTL3, SMAD4, NR4A1, NR3C1, JUNB, CAMKK1, AKT1, DGKZ, YAP1, IKBKB, NCOR1
UP_KEYWORDS	Phosphoprotein	23	0.489362	1.3727	0.0212715	0.886005	0.214386	21.266	0.015	CAST, CRTC2, PLD1, NOL3, XIAP, LTBP4, KLF10, MCU, NR4A1, NR3C1, JUNB, CAMKK1, AKT1, GRB10, DGAT1, TPT1, DGKZ, RHEB, GNAS, YAP1, IKBKB, NCOR1, EIF2B5
UP_SEQ_FEATURE	region of interest:Modulating	2	0.0425532	87.3	0.0219494	0.974319	0.519246	23.616	0.00021	THRA, NR3C1
UP_SEQ_FEATURE	region of interest:Ligand-binding	2	0.0425532	58.2	0.032749	0.995889	0.599753	33.2471	0.0005	THRA, NR4A1
UP_KEYWORDS	Zinc-finger	6	0.12766	2.79641	0.0523395	0.995615	0.418977	44.9983	0.018	THRA, XIAP, KLF10, DGKZ, NR4A1, NR3C1
UP_KEYWORDS	Secreted	5	0.106383	3.05889	0.0703146	0.999366	0.488003	55.5479	0.022	LTBP4, FST, FSTL3, MSTN, GNAS
UP_KEYWORDS	Metal-binding	10	0.212766	1.77123	0.0793963	0.999765	0.501561	60.1449	0.042	NOL3, THRA, XIAP, KLF10, SMAD4, RHEB, DGKZ, NR4A1, GNAS, NR3C1
UP_SEQ_FEATURE	domain:PH	3	0.0638298	6.44016	0.0739751	0.999997	0.836601	60.6581	0.011	AKT1, GRB10, PLD1
UP_KEYWORDS	Zinc	7	0.148936	2.18568	0.0818504	0.99982	0.48493	61.3106	0.035	THRA, XIAP, KLF10, SMAD4, DGKZ, NR4A1, NR3C1
UP_KEYWORDS	Receptor	5	0.106383	6.1047	0.00752043	0.53347	0.14143	80.5175	0.0012	GRB10, THRA, NR4A1, NR3C1, NCOR1

## Sheet: 5 Gene ontology
Original database	Enriched terms associated with hypertrophy genes	Number of genes involved from 47	%	Fold Enrichment	P-Value	Bonferroni	Benjamini	False Discovery Rate	Fisher Exact	Hypertrophy genes associated with enrichment term
GOTERM_BP_DIRECT	positive regulation of transcription from RNA polymerase II promoter	10	0.212766	6.10581	1.5e-05	0.0077	0.0077	0.022	2.4e-06	AKT1, CRTC2, THRA, FSTL3, SMAD4, NR4A1, YAP1, NR3C1, IKBKB, JUNB
GOTERM_CC_DIRECT	nucleus	22	0.468085	1.87353	0.00028	0.022	0.022	0.3	0.00015	THRA, SMAD4, NR4A1, NR3C1, NCOR1, JUNB
GOTERM_MF_DIRECT	sequence-specific DNA binding	6	0.12766	9.77707	0.00029	0.046	0.046	0.35	2.9e-05	CAST, CRTC2, PLD1, THRA, NOL3, XIAP, FST, SMAD4, MSTN, NR4A1, NR3C1, ASB15, CAMKK1, AKT1, GRB10, TPT1, DGKZ, RHEB, GNAS, YAP1, IKBKB, NCOR1, CRYM, EIF2B5
GOTERM_BP_DIRECT	regulation of transcription from RNA polymerase II promoter	6	0.12766	9.61154	0.00027	0.13	0.068	0.39	2.6e-05	SMAD4, NR4A1, YAP1, NCOR1, JUNB
GOTERM_CC_DIRECT	cytoplasm	24	0.510638	1.6711	0.00052	0.04	0.02	0.55	0.00031	CAST, CRTC2, THRA, XIAP, KLF10, FST, FSTL3, SMAD4, NR4A1, NR3C1, ASB15, JUNB, CAMKK1, AKT1, TPT1, DGKZ, GNAS, YAP1, IKBKB, NCOR1, CRYM, EIF2B5
GOTERM_CC_DIRECT	transcription factor complex	5	0.106383	12.1757	0.00061	0.046	0.015	0.64	4.8e-05	THRA, FSTL3, SMAD4, GNAS, NCOR1, JUNB
GOTERM_BP_DIRECT	negative regulation of cysteine-type endopeptidase activity involved in apoptotic process	4	0.0851064	24.3651	0.0005	0.23	0.084	0.73	1.9e-05	THRA, NR4A1, NR3C1
GOTERM_MF_DIRECT	steroid hormone receptor activity	3	0.0638298	59.0385	0.0011	0.16	0.085	1.3	1.6e-05	THRA, NR4A1, NR3C1
GOTERM_BP_DIRECT	steroid hormone mediated signaling pathway	3	0.0638298	54.8214	0.001	0.42	0.13	1.5	1.5e-05	CAST, AKT1, GRB10, THRA, XIAP, RHEB, GNAS, YAP1, NR3C1, IKBKB, NCOR1, CRYM
GOTERM_BP_DIRECT	positive regulation of sodium ion transport	3	0.0638298	57.6692	0.0012	0.47	0.12	1.8	1.9e-05	THRA, SMAD4, NR4A1, NR3C1, NCOR1, JUNB
GOTERM_MF_DIRECT	transcription factor activity, sequence-specific DNA binding	6	0.12766	6.35339	0.0019	0.26	0.097	2.3	0.00029	AKT1, GNAS, IKBKB
GOTERM_CC_DIRECT	cytosol	12	0.255319	2.62853	0.0024	0.17	0.045	2.5	0.00088	AKT1, NOL3, XIAP, NR4A1
GOTERM_BP_DIRECT	transcription, DNA-templated	10	0.212766	3.08977	0.0026	0.74	0.2	3.7	0.00081	THRA, SMAD4, YAP1, NCOR1
GOTERM_MF_DIRECT	transcriptional activator activity, RNA polymerase II core promoter proximal region sequence-specific binding	4	0.0851064	12.495	0.0035	0.43	0.13	4.2	0.00027	CRTC2, THRA, KLF10, FSTL3, SMAD4, NR4A1, YAP1, NR3C1, NCOR1, JUNB
GOTERM_BP_DIRECT	regulation of transcription, DNA-templated	10	0.212766	2.95761	0.0035	0.84	0.23	4.9	0.0011	THRA, XIAP, YAP1
GOTERM_MF_DIRECT	transcription factor binding	5	0.106383	6.82787	0.0051	0.56	0.15	6	0.00071	THRA, TPT1, NR4A1, NR3C1, JUNB
GOTERM_MF_DIRECT	transcription regulatory region DNA binding	4	0.0851064	10.634	0.0055	0.59	0.14	6.5	0.00049	CRTC2, THRA, KLF10, FSTL3, SMAD4, NR4A1, YAP1, NR3C1, NCOR1, JUNB
GOTERM_MF_DIRECT	protein homodimerization activity	7	0.148936	3.83618	0.007	0.68	0.15	8.2	0.0018	SMAD4, NR4A1, NR3C1, JUNB
GOTERM_BP_DIRECT	positive regulation of canonical Wnt signaling pathway	3	0.0638298	16.6848	0.0068	0.97	0.36	9.4	0.00027	AKT1, CRTC2, MCU
GOTERM_BP_DIRECT	regulation of cell proliferation	4	0.0851064	9.47531	0.0076	0.98	0.36	10	0.00077	THRA, CRYM
GOTERM_MF_DIRECT	chromatin binding	5	0.106383	5.18465	0.013	0.88	0.24	15	0.0024	THRA, SMAD4, MSTN, NR4A1, NR3C1, IKBKB, CRYM
GOTERM_BP_DIRECT	transforming growth factor beta receptor signaling pathway	3	0.0638298	8.35979	0.013	1	0.49	17	0.00073	AKT1, KLF10
GOTERM_MF_DIRECT	transcription factor activity, RNA polymerase II transcription factor binding	2	0.0425532	127.917	0.015	0.92	0.24	17	9.2e-05	SMAD4, YAP1, NR3C1, JUNB
GOTERM_MF_DIRECT	protein heterodimerization activity	5	0.106383	4.76908	0.017	0.94	0.25	19	0.0035	LTBP4, SMAD4, MSTN
GOTERM_BP_DIRECT	regulation of thyroid hormone mediated signaling pathway	2	0.0425532	85.2778	0.015	1	0.51	20	8.8e-05	YAP1, NCOR1, CRYM
GOTERM_BP_DIRECT	inhibition of cysteine-type endopeptidase activity involved in apoptotic process	2	0.0425532	85.2778	0.015	1	0.51	20	8.8e-05	NR3C1, CRYM
GOTERM_MF_DIRECT	RNA polymerase II regulatory region DNA binding	2	0.0425532	127.917	0.019	0.96	0.25	21	0.00015	CRTC2, SMAD4, YAP1, NR3C1, NCOR1
GOTERM_MF_DIRECT	thyroid hormone binding	2	0.0425532	124.95	0.019	0.96	0.25	21	0.00015	THRA, NCOR1
GOTERM_BP_DIRECT	glycerolipid metabolic process	2	0.0425532	73.0952	0.019	1	0.56	24	0.00015	AKT1, GNAS
GOTERM_BP_DIRECT	positive regulation of organ growth	2	0.0425532	62.475	0.019	1	0.56	24	0.00015	GNAS, YAP1, IKBKB, NCOR1
GOTERM_MF_DIRECT	activin binding	2	0.0425532	102.333	0.023	0.98	0.27	25	0.00023	NOL3, XIAP
GOTERM_BP_DIRECT	glucose homeostasis	3	0.0638298	6.19008	0.021	1	0.57	26	0.0015	FST, SMAD4
GOTERM_MF_DIRECT	protein binding	15	0.319149	1.69385	0.025	0.98	0.27	27	0.014	SMAD4, YAP1
GOTERM_BP_DIRECT	negative regulation of activin receptor signaling pathway	2	0.0425532	62.475	0.022	1	0.57	28	0.00022	AKT1, GRB10
GOTERM_BP_DIRECT	diacylglycerol metabolic process	2	0.0425532	56.8519	0.022	1	0.57	28	0.00022	FSTL3, NR3C1
GOTERM_MF_DIRECT	transcription corepressor activity	3	0.0638298	23.2576	0.029	0.99	0.29	30	0.0025	AKT1, YAP1
GOTERM_MF_DIRECT	hormone binding	2	0.0425532	102.333	0.031	0.99	0.28	31	0.00043	THRA, SMAD4, NR4A1, NR3C1, IKBKB
GOTERM_MF_DIRECT	RNA polymerase II transcription factor activity, ligand-activated sequence-specific DNA binding	2	0.0425532	99.96	0.031	0.99	0.28	31	0.00043	DGAT1, DGKZ
GOTERM_BP_DIRECT	cellular response to peptide	2	0.0425532	56.8519	0.026	1	0.6	32	0.00031	AKT1, SMAD4, DGKZ, ASB15
GOTERM_BP_DIRECT	negative regulation of transcription from RNA polymerase II promoter	5	0.106383	3.11596	0.031	1	0.64	36	0.0073	PLD1, SMAD4, RHEB, DGKZ, NR3C1, IKBKB, ASB15
GOTERM_MF_DIRECT	DNA binding	7	0.148936	2.61871	0.039	1	0.33	39	0.014	NR3C1, NCOR1
GOTERM_CC_DIRECT	intracellular	7	0.148936	2.52617	0.046	0.97	0.52	39	0.017	THRA, NR4A1
GOTERM_BP_DIRECT	positive regulation of osteoclast differentiation	2	0.0425532	39.359	0.034	1	0.65	39	0.00052	AKT1, NCOR1
GOTERM_BP_DIRECT	cellular response to prostaglandin E stimulus	2	0.0425532	39.359	0.034	1	0.65	39	0.00052	AKT1, JUNB
GOTERM_BP_DIRECT	positive regulation of cell proliferation	4	0.0851064	5.32986	0.035	1	0.64	40	0.0063	AKT1, PLD1, GNAS
GOTERM_CC_DIRECT	vesicle	3	0.0638298	10.8652	0.047	0.97	0.46	40	0.0053	AKT1, CRTC2, GRB10, THRA, NOL3, XIAP, SMAD4, MSTN, NR4A1, GNAS, YAP1, NR3C1, IKBKB, NCOR1, JUNB
GOTERM_BP_DIRECT	female gonad development	2	0.0425532	51.1667	0.037	1	0.65	42	0.00065	AKT1, NR4A1
GOTERM_BP_DIRECT	insulin-like growth factor receptor signaling pathway	2	0.0425532	51.1667	0.037	1	0.65	42	0.00065	AKT1, NOL3
GOTERM_BP_DIRECT	adrenal gland development	2	0.0425532	51.1667	0.037	1	0.65	42	0.00065	NOL3, XIAP
GOTERM_MF_DIRECT	cysteine-type endopeptidase inhibitor activity involved in apoptotic process	2	0.0425532	99.96	0.049	1	0.38	46	0.0012	FST, FSTL3
GOTERM_BP_DIRECT	intracellular signal transduction	4	0.0851064	4.84992	0.044	1	0.69	48	0.0087	SMAD4, GNAS
GOTERM_BP_DIRECT	cellular response to vascular endothelial growth factor stimulus	2	0.0425532	38.4462	0.048	1	0.71	51	0.0011	SMAD4, MSTN
GOTERM_BP_DIRECT	negative regulation of release of cytochrome c from mitochondria	2	0.0425532	36.5476	0.048	1	0.71	51	0.0011	YAP1, NR3C1, JUNB
GOTERM_MF_DIRECT	transcription coactivator activity	3	0.0638298	13.0085	0.06	1	0.43	53	0.0078	DGAT1, DGKZ
GOTERM_BP_DIRECT	negative regulation of transcription, DNA-templated	4	0.0851064	4.52802	0.052	1	0.71	54	0.011	THRA, KLF10, SMAD4, NCOR1
GOTERM_BP_DIRECT	negative regulation of JNK cascade	2	0.0425532	36.5476	0.052	1	0.72	54	0.0013	KLF10, YAP1
GOTERM_BP_DIRECT	labyrinthine layer blood vessel development	2	0.0425532	36.5476	0.052	1	0.72	54	0.0013	MSTN, NR3C1
GOTERM_BP_DIRECT	developmental growth	2	0.0425532	31.9792	0.052	1	0.72	54	0.0013	AKT1, NOL3, XIAP, SMAD4, MSTN
GOTERM_MF_DIRECT	identical protein binding	5	0.106383	4.00993	0.067	1	0.44	57	0.02	FST, FSTL3
GOTERM_CC_DIRECT	nuclear chromatin	3	0.0638298	5.7229	0.079	1	0.6	58	0.012	THRA, KLF10, SMAD4, NR4A1, NR3C1, NCOR1, JUNB
GOTERM_BP_DIRECT	positive regulation of pathway-restricted SMAD protein phosphorylation	2	0.0425532	28.4259	0.059	1	0.73	58	0.0017	SMAD4, NCOR1, JUNB
GOTERM_BP_DIRECT	somatic stem cell population maintenance	2	0.0425532	28.4259	0.066	1	0.76	63	0.0022	SMAD4, MSTN
GOTERM_BP_DIRECT	cellular response to dexamethasone stimulus	2	0.0425532	20.4667	0.066	1	0.76	63	0.0022	GRB10, MSTN
GOTERM_MF_DIRECT	RNA polymerase II core promoter proximal region sequence-specific DNA binding	3	0.0638298	7.27864	0.091	1	0.54	68	0.015	FST, SMAD4, NCOR1, JUNB, CRYM
GOTERM_MF_DIRECT	scaffold protein binding	2	0.0425532	83.3	0.1	1	0.55	72	0.0051	KLF10, GNAS
GOTERM_BP_DIRECT	SMAD protein signal transduction	2	0.0425532	20.4667	0.09	1	0.85	75	0.0042	FST, SMAD4
GOTERM_BP_DIRECT	negative regulation of insulin receptor signaling pathway	2	0.0425532	20.4667	0.09	1	0.85	75	0.0042	SMAD4, NR3C1, JUNB
GOTERM_BP_DIRECT	BMP signaling pathway	2	0.0425532	18.9506	0.09	1	0.85	75	0.0042	NOL3, YAP1
GOTERM_BP_DIRECT	negative regulation of extrinsic apoptotic signaling pathway	2	0.0425532	18.9506	0.097	1	0.86	77	0.0049	SMAD4, EIF2B5
GOTERM_BP_DIRECT	ovarian follicle development	2	0.0425532	18.5111	0.097	1	0.86	77	0.0049	XIAP, IKBKB

## Sheet: 6 Background list DAVID
Step 1: Raw data copy-pasted from Deshmukh et al. (2015)			Step 2: Conversion of protein ID to gene name by DAVID gives many duplicate gene names					Step 3: Removing duplicate genes
Gene names	Protein IDs		Protein ID	Gene name	David Gene Name			Protein ID	Gene name
Ttn	A2ASS6;F6ZVZ7;F6Q6Z0;A2AT63;A2AT61;F6ZRX7;F6ZZ75;REV__A2AT63		Q0VGU5	VKORC1L1	vitamin K epoxide reductase complex, subunit 1-like 1(Vkorc1l1)			Q0VGU5	VKORC1L1
Myh4	Q5SX39;Q3UUB1;REV__Q9JKK7;REV__Q9JKK7-2		E9QM21	BAK1	BCL2-antagonist/killer 1(Bak1)			E9QM21	BAK1
Neb	E9Q1W3		Q3UHN9	NDST1	N-deacetylase/N-sulfotransferase (heparan glucosaminyl) 1(Ndst1)			Q3UHN9	NDST1
Acta1	P68134		Q8BM41	LSM14B	LSM family member 14B(Lsm14b)			Q8BM41	LSM14B
Atp2a1	Q8R429		Q5SWT3	SLC25A35	solute carrier family 25, member 35(Slc25a35)			Q5SWT3	SLC25A35
Ckm	P07310		P34884	MIF	macrophage migration inhibitory factor(Mif)			P34884	MIF
Actn3	O88990		B1AYQ0	RSU1	Ras suppressor protein 1(Rsu1)			B1AYQ0	RSU1
Myh1	Q5SX40;F7AA34;Q1WNQ6		E9QLQ3	PDE3B	phosphodiesterase 3B, cGMP-inhibited(Pde3b)			E9QLQ3	PDE3B
Pygm	Q9WUB3		Q5SX59	ENO3	enolase 3, beta muscle(Eno3)			Q5SX59	ENO3
Aldoa	P05064;D3Z510		F6YCL7	MEGF6	multiple EGF-like-domains 6(Megf6)			F6YCL7	MEGF6
Myl1	P05977		Q06770	SERPINA6	serine (or cysteine) peptidase inhibitor, clade A, member 6(Serpina6)			Q06770	SERPINA6
Gapdh;Gm2606;Gm10481;Gm5559;Gm3222;Gm10291;Gm5507;Gm7293	P16858;E9PX42;E9Q9E5;E9PX72;F8WJL5;F6ZQM8;D3YUV0;E9PYX4;D3YYI5;F6QXU4		B1AZ26	COBLL1	Cobl-like 1(Cobll1)			B1AZ26	COBLL1
Tpm1	P58771;Q8BSH3		E9QLQ7	RAB29	RAB29, member RAS oncogene family(Rab29)			E9QLQ7	RAB29
Myom2	Q14BI5		Q5SX56	SPAG7	sperm associated antigen 7(Spag7)			Q5SX56	SPAG7
Mybpc2	Q5XKE0;F8WI34;A2AGQ1;Q3UIK0;E9Q9T8;O70468		E9QLQ9	APC	adenomatosis polyposis coli(Apc)			E9QLQ9	APC
Alb	P07724		F7CR30	EPB41	erythrocyte membrane protein band 4.1(Epb41)			F7CR30	EPB41
Eno3	P21550;Q5SX59;Q5SX60;Q5SX61		Q5SX61	ENO3	enolase 3, beta muscle(Eno3)			Q8BLT4	CDH7
Mylpf	P97457;F6ULR7		Q8BLT4	CDH7	cadherin 7, type 2(Cdh7)			Q8BM55	TMEM214
Tnnt3	Q9QZ47;Q9QZ47-2;Q9QZ47-3;Q9QZ47-4;Q9QZ47-5;A2A6H6;Q9QZ47-6;A2A6J1;Q9QZ47-8;Q9QZ47-10;A2A6J0;A2A6I8;Q9QZ47-12;F6RL36;A2A6J2		Q8BM55	TMEM214	transmembrane protein 214(Tmem214)			Q3UHP6	Anks1
	Q62234-2		Q3UHP6	Anks1	ankyrin repeat and SAM domain containing 1(Anks1)			P68510	YWHAH
Ldha	G5E8N5;P06151;D3YZQ9;D3Z736;Q6NXW3;P00342;D3YZE4;D3YVR7		P68510	YWHAH	tyrosine 3-monooxygenase/tryptophan 5-monooxygenase activation protein, eta polypeptide(Ywhah)			Q3TH63	BRD2
Ca3	P16015		Q5SX60	ENO3	enolase 3, beta muscle(Eno3)			E9QM14	CBLL1
Pkm	P52480		B1AZ14	COBLL1	Cobl-like 1(Cobll1)			Q5SWU9	ACACA
Myh2	G3UW82;Q5SX41;E9PZ09		Q3TH63	BRD2	bromodomain containing 2(Brd2)			Q0VGT3	POGZ
Pgm1	Q9D0F9		E9QM14	CBLL1	Casitas B-lineage lymphoma-like 1(Cbll1)			Q3UHP1	DTNA
Mybpc1	Q6P6L5		Q5SWU9	ACACA	acetyl-Coenzyme A carboxylase alpha(Acaca)			F6YD01	PUM2
Atp5b	P56480		Q0VGT3	POGZ	pogo transposable element with ZNF domain(Pogz)			Q8BLU2	METTL21C
Ryr1	E9PZQ0;Q80ZZ5;B7ZMP2		Q3UHP1	DTNA	dystrobrevin alpha(Dtna)			Q8BLU0	FLRT2
Pgam2	O70250		B1AZ15	COBLL1	Cobl-like 1(Cobll1)			Q3UHQ6	DOPEY2
Slc25a4	P48962		F6YD01	PUM2	pumilio RNA-binding family member 2(Pum2)			F6PYU5	PIEZO1
Tpi1	P17751		Q8BLU2	METTL21C	methyltransferase like 21C(Mettl21c)			E9QM06	TERF2
Atp5a1	Q03265;D6RJ16		Q8BLU0	FLRT2	fibronectin leucine rich transmembrane protein 2(Flrt2)			Q5SX39	MYH4
Tpm2	P58774		Q3UHQ6	DOPEY2	dopey family member 2(Dopey2)			Q3TH73	TTYH2
Srl	Q7TQ48;Q7TQ48-2		F6PYU5	PIEZO1	piezo-type mechanosensitive ion channel component 1(Piezo1)			Q9CWZ3	RBM8A
Actn2	G3UW84;Q9JI91;D3YY95		E9QM06	TERF2	telomeric repeat binding factor 2(Terf2)			Q9D8Z2	TRIAP1
Plec	E9QN87;Q9QXS1;E9QPE8;Q9QXS1-2		Q5SX39	MYH4	myosin, heavy polypeptide 4, skeletal muscle(Myh4)			Q9D8Z1	ASCC1
Pgk1	P09411		Q3TH73	TTYH2	tweety family member 2(Ttyh2)			Q8BM72	HSPA13
Pfkm	P47857		Q9CWZ3	RBM8A	RNA binding motif protein 8a(Rbm8a)			Q9CWZ7	NAPG
Aco2	Q99KI0		Q9D8Z2	TRIAP1	TP53 regulated inhibitor of apoptosis 1(Triap1)			P35585	AP1M1
Mdh2	P08249		Q9D8Z1	ASCC1	activating signal cointegrator 1 complex subunit 1(Ascc1)			Q8BM75	ARID5B
Hbb-b1;Beta-s	A8DUK4;E9Q223;P02088;P02089		Q8BM72	HSPA13	heat shock protein 70 family, member 13(Hspa13)			Q5SX40	MYH1
Flnc	Q8VHX6;D3Z576;Q8VHX6-2;D3YW87		Q9CWZ7	NAPG	N-ethylmaleimide sensitive fusion protein attachment protein gamma(Napg)			Q8BLV7	FAM13C
Mb	P04247		P35585	AP1M1	adaptor-related protein complex AP-1, mu subunit 1(Ap1m1)			Q5SX46	SLC25A11
Pvalb	P32848		Q8BM75	ARID5B	AT rich interactive domain 5B (MRF1-like)(Arid5b)			F6YCM8	SLMAP
Hba-a1;Hba;Hba-a2	Q91VB8;P01942;F7CAE1;A7M7S6;P06467		Q5SX40	MYH1	myosin, heavy polypeptide 1, skeletal muscle, adult(Myh1)			Q3TGW2	EEPD1
Hspa8	P63017;Q504P4;D3Z5E2;D3YW43		Q8BLV7	FAM13C	family with sequence similarity 13, member C(Fam13c)			Q9CWY6	RBPMS2
Tnni2	P13412;A2A6J8;A2A6K0		Q5SX46	SLC25A11	solute carrier family 25 (mitochondrial carrier oxoglutarate carrier), member 11(Slc25a11)			Q9CWY8	RNASEH2A
	Q9JKS4-4		Q5SX48	SLC25A11	solute carrier family 25 (mitochondrial carrier oxoglutarate carrier), member 11(Slc25a11)			F7AFM3	THNSL2
Casq1	O09165;E9Q489		F6YCM8	SLMAP	sarcolemma associated protein(Slmap)			Q0VGY9	ANK1
Obscn	A2AAJ9;F6TJX7;A2AAJ9-3		Q3TGW2	EEPD1	endonuclease/exonuclease/phosphatase family domain containing 1(Eepd1)			Q9D8Y0	EFHD2
Agl	F8VPN4;F6XXE6;E0CYU6;E0CX86;F7CSZ6		Q9CWY6	RBPMS2	RNA binding protein with multiple splicing 2(Rbpms2)			Q9D8Y1	TMEM126A
Gpi;Gm1840	P06745;F6SAC3;CON__Q3ZBD7		Q9CWY8	RNASEH2A	ribonuclease H2, large subunit(Rnaseh2a)			Q5SX19	PIGL
Eef1a2	P62631;B7ZBW3		F7AFM3	THNSL2	threonine synthase-like 2 (bacterial)(Thnsl2)			Q9CWY3	SETD6
Ak1	Q9R0Y5-2;Q9R0Y5		Q0VGY9	ANK1	ankyrin 1, erythroid(Ank1)			F6YCH1	WAPL
Got2	P05202		Q9D8Y0	EFHD2	EF hand domain containing 2(Efhd2)			Q0VGY8	TANC1
Got1	P05201;F7ALS6		Q9D8Y1	TMEM126A	transmembrane protein 126A(Tmem126a)			Q08874	MITF
Ckmt2	Q6P8J7		Q5SX19	PIGL	phosphatidylinositol glycan anchor biosynthesis, class L(Pigl)			Q5SWP0	TBRG4
Col6a3	E9PWQ3;F6XLB2;F6R0L1		Q9CWY3	SETD6	SET domain containing 6(Setd6)			Q3UHK1	SLC2A13
Ampd1	F8VPY9;Q3V1D3		F6YCH1	WAPL	WAPL cohesin release factor(Wapl)			Q9D997	NAGK
Des	P31001		Q0VGY8	TANC1	tetratricopeptide repeat, ankyrin repeat and coiled-coil containing 1(Tanc1)			Q9CX97	WDR55
Mdh1	P14152;B1ATQ3		Q08874	MITF	microphthalmia-associated transcription factor(Mitf)			Q9CWX4	RPUSD4
Gpd1	P13707;E0CXN5		Q5SWP0	TBRG4	transforming growth factor beta regulated gene 4(Tbrg4)			Q3UHK8	TNRC6A
Hadha	Q8BMS1		Q5SWP1	TBRG4	transforming growth factor beta regulated gene 4(Tbrg4)			Q9CX98	cyp2u1
Tnnc2	P20801		Q3UHK1	SLC2A13	solute carrier family 2 (facilitated glucose transporter), member 13(Slc2a13)			Q9CWX9	DDX47
Neb	E9Q2J0		Q9D997	NAGK	N-acetylglucosamine kinase(Nagk)			Q08879	FBLN1
Ogdh	Q60597;Q60597-3;Q60597-4;Q60597-2;E9Q1C6;Q5SVY0;Q5SVY1		Q9CX97	WDR55	WD repeat domain 55(Wdr55)			Q9D8X2	CCDC124
Uqcrc2	Q9DB77		Q9CWX4	RPUSD4	RNA pseudouridylate synthase domain containing 4(Rpusd4)			Q9CWX2	NDUFAF1
Myh8	P13542;Q8BGE8;Q1WNQ0		Q3UHK8	TNRC6A	trinucleotide repeat containing 6a(Tnrc6a)			Q3TGY1	RSRC1
Ugp2	Q91ZJ5		Q9CX98	cyp2u1	cytochrome P450, family 2, subfamily u, polypeptide 1(Cyp2u1)			Q9D8X0	MANBAL
Anxa6	F8WIT2		Q9CWX9	DDX47	DEAD (Asp-Glu-Ala-Asp) box polypeptide 47(Ddx47)			Q9D8X1	CUTC
Mybph	P70402		Q08879	FBLN1	fibulin 1(Fbln1)			P31001	DES
Idh3a	Q9D6R2;Q9D6R2-2		Q9D8X2	CCDC124	coiled-coil domain containing 124(Ccdc124)			Q5SX22	UBB
Myh7	Q91Z83;B8JJH1		Q9CWX2	NDUFAF1	NADH dehydrogenase (ubiquinone) 1 alpha subcomplex, assembly factor 1(Ndufaf1)			B1AYL1	SCN7A
Hist1h4a	P62806		Q3TGY1	RSRC1	arginine/serine-rich coiled-coil 1(Rsrc1)			E9QLL2	DNM3
Akr1b1;Gm6736	P45376;G3UW73;F8WJG5;D3YVJ7		Q9D8X0	MANBAL	mannosidase, beta A, lysosomal-like(Manbal)			E9QLL1	D2HGDH
Slc25a12	Q8BH59		Q9D8X1	CUTC	cutC copper transporter(Cutc)			Q8BLP0	SNX16
Gm20425	E9Q035;P47758		P31001	DES	desmin(Des)			F6QZ02	SBF2
Myoz1	Q9JK37		Q5SX22	UBB	ubiquitin B(Ubb)			Q9CWW7	CXXC1
Fhl1	A2AEX8;A2AEX6;Q8CDC8		B1AYL1	SCN7A	sodium channel, voltage-gated, type VII, alpha(Scn7a)			Q9D8W7	OCIAD2
Vdac1	Q60932;Q60932-2;F2Z471		E9QLL2	DNM3	dynamin 3(Dnm3)			Q80UE5	EPB41L2
Naca	P70670;Q60817		E9QLL1	D2HGDH	D-2-hydroxyglutarate dehydrogenase(D2hgdh)			Q80UE6	WNK4
Tubb4b	P68372		Q8BLP0	SNX16	sorting nexin 16(Snx16)			Q9CX83	ARMCX1
Eno1	P17182;Q6PHC1;B1ARR7		F6QZ02	SBF2	SET binding factor 2(Sbf2)			Q9CX84	RGS19
Cs	Q9CZU6		Q9CWW7	CXXC1	CXXC finger 1 (PHD domain)(Cxxc1)			Q9D8W5	PSMD12
Sdha	Q8K2B3		Q9D8W7	OCIAD2	OCIA domain containing 2(Ociad2)			Q9CX86	HNRNPA0
Hsp90ab1	P11499;E9Q3D6;E9Q0C3;E9PX27;D3Z1R1		Q80UE5	EPB41L2	erythrocyte membrane protein band 4.1 like 2(Epb41l2)			Q9CWW6	PIN4
Ndufs1	Q91VD9		Q80UE6	WNK4	WNK lysine deficient protein kinase 4(Wnk4)			Q9CX80	CYGB
Myot	Q9JIF9		Q9CX83	ARMCX1	armadillo repeat containing, X-linked 1(Armcx1)			E9QLK3	BRAT1
Hist1h2bh;Hist1h2bc	Q64478;Q6ZWY9		Q9CX84	RGS19	regulator of G-protein signaling 19(Rgs19)			F6YCJ0	ARFGEF2
Gm10108;Cycs;Gm10121	G3UWG1;P62897;G3UW49		Q80UE4	EPB41L2	erythrocyte membrane protein band 4.1 like 2(Epb41l2)			Q5SWN2	RPA1
Acadvl	P50544;B1AR28		Q9D8W5	PSMD12	proteasome (prosome, macropain) 26S subunit, non-ATPase, 12(Psmd12)			E9QLK9	SNAP91
Acsl1	D3Z041;P41216;D3Z457;F6WNZ2		Q9CX86	HNRNPA0	heterogeneous nuclear ribonucleoprotein A0(Hnrnpa0)			E9QLK7	TRRAP
Eef2	P58252		Q9CWW6	PIN4	protein (peptidyl-prolyl cis/trans isomerase) NIMA-interacting, 4 (parvulin)(Pin4)			B8A4C2	THOC2
Kbtbd10	A2AUC9;REV__Q80VM7		Q9CX80	CYGB	cytoglobin(Cygb)			Q9CWV6	PRKRIP1
Gm20390;Nme2	E9PZF0;Q01768;Q5NC79		E9QLK3	BRAT1	BRCA1-associated ATM activator 1(Brat1)			P60330	ESPL1
Atp5o;Gm5436	Q9DB20;D3Z4J0;F7D3P8;F6XVM5		F6YCJ0	ARFGEF2	ADP-ribosylation factor guanine nucleotide-exchange factor 2 (brefeldin A-inhibited)(Arfgef2)			Q9D8V7	SEC11C
Uqcrc1	Q9CZ13;Q8K2S8		Q5SWN2	RPA1	replication protein A1(Rpa1)			Q8BM30	SON
Pdlim5	Q8CI51		E9QLK9	SNAP91	synaptosomal-associated protein 91(Snap91)			P61460	DEPDC5
Smyd1	P97443;P97443-2;P97443-3;G5E8R7;G3UZ94;Q8BMV4		E9QLK7	TRRAP	transformation/transcription domain-associated protein(Trrap)			P03911	ND4
Dlat	Q8BMF4		B8A4C2	THOC2	THO complex 2(Thoc2)			Q9D975	SRXN1
Myh3	P13541;Q1WNQ4		Q9CWV6	PRKRIP1	Prkr interacting protein 1 (IL11 inducible)(Prkrip1)			F7AFP3	NISCH
Pdha1	P35486;P35487		P60330	ESPL1	extra spindle pole bodies 1, separase(Espl1)			Q9CWV0	MALSU1
Prdx1;Gm7204	P35700;B1AXW6;B1AXW5;B1AXW4;G3UW54		Q9D8V7	SEC11C	SEC11 homolog C, signal peptidase complex subunit(Sec11c)			B1AYJ9	OLA1
Gstm2	P15626;D3YX76;F6Y363		Q8BM30	SON	Son DNA binding protein(Son)			Q08857	CD36
Atp1a2	Q6PIE5;D3YYN7;D3YVX6;E9QNX7;Q64436;Q91WH7		P61460	DEPDC5	DEP domain containing 5(Depdc5)			P60335	PCBP1
Mtco2;mt-Co2	P00405;Q7JCZ1		P03911	ND4	NADH dehydrogenase subunit 4(ND4)			E9QLJ0	CMYA5
Adssl1	P28650;P28650-2		Q9D975	SRXN1	sulfiredoxin 1 homolog (S. cerevisiae)(Srxn1)			Q0VGV0	Zfp568
Acadl	P51174		F7AFP3	NISCH	nischarin(Nisch)			Q8BM39	PRPF18
Hspg2	E9PZ16;E9QL02;Q3UHH3		Q9CWV0	MALSU1	mitochondrial assembly of ribosomal large subunit 1(Malsu1)			Q8BLR9	HIF1AN
Slc25a3	Q8VEM8		B1AYJ9	OLA1	Obg-like ATPase 1(Ola1)			F6QZ23	IFT88
Cox4i1	P19783;D6RG40		Q08857	CD36	CD36 antigen(Cd36)			Q9CWU9	NUP37
Ahnak	E9Q616;F7BRM2;E9Q1H8;G5E8I9;Q8R2L7;G5E8K8		P60335	PCBP1	poly(rC) binding protein 1(Pcbp1)			F6QYT9	KALRN
Hadhb	Q99JY0;D3YXU1		E9QLJ0	CMYA5	cardiomyopathy associated 5(Cmya5)			D6REI7	RTCA
Synpo2	Q91YE8;Q91YE8-2		Q0VGV0	Zfp568	zinc finger protein 568(Zfp568)			D6REI5	DCAF11
Col1a1	P11087;F8WGB7;P11087-2;CON__Q862S4		Q8BM39	PRPF18	pre-mRNA processing factor 18(Prpf18)			Q80U63	MFN2
Col6a1	Q04857;E9Q7R6;E9Q3C7		Q8BLR9	HIF1AN	hypoxia-inducible factor 1, alpha subunit inhibitor(Hif1an)			Q9CXF4	TBC1D15
Vcp	Q01853		F6QZ23	IFT88	intraflagellar transport 88(Ift88)			Q3UI84	RFC4
Sucla2	Q9Z2I9		Q9CWU9	NUP37	nucleoporin 37(Nup37)			Q9D9F1	1700084J12Rik
Etfa	Q99LC5;REV__Q9R1X4-5;REV__Q9R1X4-4		F6QYT9	KALRN	kalirin, RhoGEF kinase(Kalrn)			Q3UHW5	RAB8A
Vim	P20152;E9PZV5;A2AKJ2;P03995;P03995-2		D6REI7	RTCA	RNA 3'-terminal phosphate cyclase(Rtca)			Q9CXF7	CHD1L
Idh2	P54071;D6RIL6		D6REI5	DCAF11	DDB1 and CUL4 associated factor 11(Dcaf11)			F7BQ76	MPND
Ndrg2	Q9QYG0		Q80U63	MFN2	mitofusin 2(Mfn2)			P17717	ugt2b5
Padi2	Q08642		Q9CXF4	TBC1D15	TBC1 domain family, member 15(Tbc1d15)			P03921	ND5
Idh3b	Q91VA7		Q3UI84	RFC4	replication factor C (activator 1) 4(Rfc4)			E9QLH9	D8Ertd82e
Trim72	Q1XH17		Q9D9F1	1700084J12Rik	ribosomal protein L7-like 1 pseudogene(1700084J12Rik)			D6REI1	LUC7L
Tpm3	E9Q5J9;Q8K0Z5		Q3UHW5	RAB8A	RAB8A, member RAS oncogene family(Rab8a)			P17710	HK1
Atp5c1	A2AKU9;A2AKV3;A2AKV2;A2AKV1;A2AKV0		Q9CXF7	CHD1L	chromodomain helicase DNA binding protein 1-like(Chd1l)			Q4VC33	MAEA
Ywhae	P62259;D6REF3;F6WA09		F7BQ76	MPND	MPN domain containing(Mpnd)			F6QYS7	AMOT
Dmd	P11531;E9PZX6		P17717	ugt2b5	UDP glucuronosyltransferase 2 family, polypeptide B5(Ugt2b5)			F6QZ47	CTNNB1
Hspd1	P63038;P63038-2;D3Z2F2;D3Z7J9		P03921	ND5	NADH dehydrogenase subunit 5(ND5)			D6REH4	0610037L13Rik
Gys1	Q9Z1E4;D3Z0Q6;Q8VCB3		E9QLH9	D8Ertd82e	DNA segment, Chr 8, ERATO Doi 82, expressed(D8Ertd82e)			F7C279	BNIP1
Lama2	F8VQ43;E9QNV4;E9Q965		D6REI1	LUC7L	Luc7-like(Luc7l)			P29268	CTGF
Dld	O08749;Q3TIE8		P17710	HK1	hexokinase 1(Hk1)			D6REH5	IDUA
Acaa2	Q8BWT1		Q4VC33	MAEA	macrophage erythroblast attacher(Maea)			Q9CXE1	EXOC4
Tuba1a	P68369		F6QYS7	AMOT	angiomotin(Amot)			Q80TT4	tomm70a
Cyc1	Q9D0M3;Q9D0M3-2		F6QZ47	CTNNB1	catenin (cadherin associated protein), beta 1(Ctnnb1)			Q3UHX9	SPOUT1
Fh	P97807		D6REH4	0610037L13Rik	RIKEN cDNA 0610037L13 gene(0610037L13Rik)			Q80TT8	CUL9
Gpd2	Q64521;A2AQR0		F7C279	BNIP1	BCL2/adenovirus E1B interacting protein 1(Bnip1)			F6YD49	COG1
Ndufa9	Q9DC69		P29268	CTGF	connective tissue growth factor(Ctgf)			Q80U56	AVL9
Rtn2	O70622;O70622-2		D6REH5	IDUA	iduronidase, alpha-L-(Idua)			Q9CXE7	TMED5
Immt	E9QLA0;Q8CAQ8-5;Q8CAQ8;E9Q0J9		Q9CXE1	EXOC4	exocyst complex component 4(Exoc4)			Q3UHX2	PDAP1
Ldhb	P16125;D3Z7F0		Q80TT4	tomm70a	translocase of outer mitochondrial membrane 70 homolog A (yeast)(Tomm70a)			Q3UHX0	NOL8
Hist2h2aa1;Hist2h2ac;Hist1h2al	Q6GSS7;Q64523;F8WIX8		Q3UHX9	SPOUT1	SPOUT domain containing methyltransferase 1(Spout1)			D6REH1	PXMP2
Pdhb	Q9D051		Q80U58	PUM2	pumilio RNA-binding family member 2(Pum2)			F7BPW6	SEC16A
Hspa9	Q7TSZ0		Q80TT8	CUL9	cullin 9(Cul9)			P03930	ATP8
Acat1	Q8QZT1		F6YD49	COG1	component of oligomeric golgi complex 1(Cog1)			Q04690	NF1
Atp5h;Gm10250	Q9DCX2;G3X9L6;B1ASE2;D3Z1B2		Q80U56	AVL9	AVL9 homolog (S. cerevisiase)(Avl9)			D6REG4	GRHPR
Cacna2d1	O08532;O08532-2;O08532-5;E9Q1X8;Q8C6Y3		Q9CXE7	TMED5	transmembrane p24 trafficking protein 5(Tmed5)			B1AZ85	SH3KBP1
Capzb	P47757;F7CAZ6;F6QJN8		Q3UHX2	PDAP1	PDGFA associated protein 1(Pdap1)			Q04692	SMARCAD1
Rtn4	Q99P72;Q99P72-3		Q3UHX0	NOL8	nucleolar protein 8(Nol8)			D6REG2	SPNS1
Cryab	P23927;F8WJ07		D6REH1	PXMP2	peroxisomal membrane protein 2(Pxmp2)			Q80U83	SEC24C
Tufm;Gm9755	Q8BFR5;D3YVN7;Q8BFR5-2		F7BPW6	SEC16A	SEC16 homolog A, endoplasmic reticulum export factor(Sec16a)			P56135	ATP5J2
Col6a2	Q02788		P03930	ATP8	ATP synthase F0 subunit 8(ATP8)			D6REG8	LRRC14
Atp5f1	Q9CQQ7		Q04690	NF1	neurofibromatosis 1(Nf1)			Q9CXD6	MCUR1
Vdac3	Q60931		D6REG4	GRHPR	glyoxylate reductase/hydroxypyruvate reductase(Grhpr)			Q80U87	USP8
Gbas	O55126;Q7TMG8		B1AZ85	SH3KBP1	SH3-domain kinase binding protein 1(Sh3kbp1)			Q9CXD9	LRRC17
Fasn	P19096		Q04692	SMARCAD1	SWI/SNF-related, matrix-associated actin-dependent regulator of chromatin, subfamily a, containing DEAD/H box 1(Smarcad1)			D6REF2	STAG1
Ndufv1	Q91YT0;D3YUM1;D3Z1U9;D3Z0K1;D3YXX5;D6RG60		D6REG2	SPNS1	spinster homolog 1(Spns1)			P30412	PPIC
Dync1h1	Q9JHU4;F6ZX84		Q80U83	SEC24C	Sec24 related gene family, member C (S. cerevisiae)(Sec24c)			Q80U70	SUZ12
Fabp3	P11404		P56135	ATP5J2	ATP synthase, H+ transporting, mitochondrial F0 complex, subunit F2(Atp5j2)			D6REF3	YWHAE
Phkb	Q7TSH2;E9Q0V0;F7DF70;E0CZ55;E0CXM1		D6REG8	LRRC14	leucine rich repeat containing 14(Lrrc14)			P30416	FKBP4
Col1a2	Q01149;E9Q6U9;E0CXI2		Q9CXD6	MCUR1	mitochondrial calcium uniporter regulator 1(Mcur1)			F6ZAJ8	NAA35
Etfb	Q9DCW4		Q80U87	USP8	ubiquitin specific peptidase 8(Usp8)			D6REF7	SGPL1
Cpt1b	Q924X2;F6QXT4;E9Q393		Q9CXD9	LRRC17	leucine rich repeat containing 17(Lrrc17)			D6REF9	RBM18
Sdhb	Q9CQA3		D6REF2	STAG1	stromal antigen 1(Stag1)			Q80U78	PUM1
Actg1;Actb	P63260;F8WI82;G3UZ07;B1ATY1;G3UYG0;E9Q606		P30412	PPIC	peptidylprolyl isomerase C(Ppic)			Q3UHZ7	UAP1
Suclg1	Q9WUM5		Q80U70	SUZ12	suppressor of zeste 12 homolog (Drosophila)(Suz12)			Q3UHZ5	LMOD2
Park7	Q99LX0;A2A813;A2A815;A2A816;A2A817		D6REF3	YWHAE	tyrosine 3-monooxygenase/tryptophan 5-monooxygenase activation protein, epsilon polypeptide(Ywhae)			P03958	ADA
Serpina1d	Q00897		P30416	FKBP4	FK506 binding protein 4(Fkbp4)			P03953	CFD
Mypn	Q5DTJ9		F6ZAJ8	NAA35	N(alpha)-acetyltransferase 35, NatC auxiliary subunit(Naa35)			D6REF0	TOR1B
Atp5j2	P56135;F8WHP8		D6REF7	SGPL1	sphingosine phosphate lyase 1(Sgpl1)			B1AYU8	CWC22
Phka1	A2AI87;P18826;A2AI88;P18826-2;A2AI89;A2AI91		D6REF9	RBM18	RNA binding motif protein 18(Rbm18)			Q3UI43	BABAM1
Slc25a13	F6ZSC6;Q9QXX4		Q80U78	PUM1	pumilio RNA-binding family member 1(Pum1)			Q3UI47	KIF3A
Fbn1	A2AQ53		Q3UHZ7	UAP1	UDP-N-acetylglucosamine pyrophosphorylase 1(Uap1)			Q8BM89	ARSJ
Nnt	Q61941;E9Q8F2;E9Q8F3;Q8BGK0;Q8C9V5;E9Q8F4		Q3UHZ5	LMOD2	leiomodin 2 (cardiac)(Lmod2)			Q8BM88	CTSO
Mylk2	D3Z4L6;Q8VCR8		P03958	ADA	adenosine deaminase(Ada)			E9QLE5	Pbp2
Ndufa10	Q99LC3		P03953	CFD	complement factor D (adipsin)(Cfd)			Q80TY5	VPS13B
Eci1	Q8QZV3;P42125		D6REF0	TOR1B	torsin family 1, member B(Tor1b)			E9QLE2	KANSL1L
Cacna1s	E9Q998;F8VQE0;E9Q7B5;E9QPX8;Q02789;Q02789-2;F7CNJ1;E9Q0L9;A3KPC9;Q99246;Q99246-4;Q99246-3;Q9JIS7;B1AVA6;B1AVA5		B1AYU8	CWC22	CWC22 spliceosome-associated protein(Cwc22)			Q80TY4	ST18
Lmna	P48678;P48678-2;P48678-3;D3YUF7		B1AYU9	CWC22	CWC22 spliceosome-associated protein(Cwc22)			Q4ZGD9	NXF3
Pcx;Pc	E9QPD7;G5E8R3;Q05920;E9PW11		B1AYU7	CWC22	CWC22 spliceosome-associated protein(Cwc22)			Q4VBW5	EXOSC7
Uqcrfs1	Q9CR68		Q3UI43	BABAM1	BRISC and BRCA1 A complex member 1(Babam1)			Q8BM85	TBCK
Capza2	P47754;D6RCW7		Q3UI47	KIF3A	kinesin family member 3A(Kif3a)			Q9CXB8	alpk1
Aldh6a1	Q9EQ20		Q8BM89	ARSJ	arylsulfatase J(Arsj)			Q5RJV3	RBM3
Hhatl	Q9D1G3		Q8BM88	CTSO	cathepsin O(Ctso)			Q80U95	UBE3C
Bin1	O08539		B1AYU4	CWC22	CWC22 spliceosome-associated protein(Cwc22)			F6PYV5	UBAP2
Ndufa8	Q9DCJ5		E9QLE5	Pbp2	phosphatidylethanolamine binding protein 2(Pbp2)			Q9CXA2	L3HYPDH
Idh3g	P70404;Q3TKM5		Q80TY5	VPS13B	vacuolar protein sorting 13B(Vps13b)			F6PZ73	LIMK1
Tnnt3	Q9QZ47-14;Q9QZ47-7;A2A6I0;Q9QZ47-9;A2A6I3;Q9QZ47-11;A2A6I5;Q9QZ47-13		E9QLE2	KANSL1L	KAT8 regulatory NSL complex subunit 1-like(Kansl1l)			P17751	TPI1
Ndufs2	Q91WD5;D3YXT0;F6RJ83		Q80TY4	ST18	suppression of tumorigenicity 18(St18)			Q8BLX7	COL16A1
Dcn	P28654		Q4ZGD9	NXF3	nuclear RNA export factor 3(Nxf3)			Q80U93	NUP214
Speg	E9QQ25;Q62407;Q62407-3;Q62407-4;Q62407-2;E9QKR2;D3Z7T0		Q4VBW5	EXOSC7	exosome component 7(Exosc7)			Q0VGP9	CAPN3
Eprs	Q8CGC7;E9Q1B1		Q8BM85	TBCK	TBC1 domain containing kinase(Tbck)			Q8BLX4	SLC35C1
Svil	Q8K4L3;E9PVA9;Q8K4L2		Q9CXB8	alpk1	alpha-kinase 1(Alpk1)			Q9D9A7	ptges3l
Cmya5	E9QLJ0;Q70KF4		Q5RJV3	RBM3	RNA binding motif protein 3(Rbm3)			P61406	SMG6
Uba1	Q02053;P31254		Q80U95	UBE3C	ubiquitin protein ligase E3C(Ube3c)			Q5SWI1	BCAS3
Prdx3	P20108		F6PYV5	UBAP2	ubiquitin-associated protein 2(Ubap2)			Q3TH34	FAM45A
Pros1	Q08761;CON__P07224		Q9CXA2	L3HYPDH	L-3-hydroxyproline dehydratase (trans-)(L3hypdh)			F6QYZ5	PI16
Cox6b1	P56391		F6PZ73	LIMK1	LIM-domain containing, protein kinase(Limk1)			B1AZ46	BAIAP2
Lamc1	F8VQJ3;P02468;F6SFQ3;F6TLW1;Q9R0B6;A2ATM9		P17751	TPI1	triosephosphate isomerase 1(Tpi1)			B1AZ42	CHMP6
Crat	P47934;F7BF80;B7ZDD7;A2AWJ5;A2AWE5;B7ZDD8		Q8BLX7	COL16A1	collagen, type XVI, alpha 1(Col16a1)			F7C1S6	MANF
Ndufa4	Q62425		Q80U93	NUP214	nucleoporin 214(Nup214)			P17742	PPIA
Ggt7	Q99JP7;A2AQN2		Q0VGP9	CAPN3	calpain 3(Capn3)			Q3UHU8	GTF2I
Aldh2	P47738;D3YYF3		Q8BM92	CDH7	cadherin 7, type 2(Cdh7)			Q8BLY6	TPCN2
Ppp2r1a	Q76MZ3;G3UXQ1		Q8BLX4	SLC35C1	solute carrier family 35, member C1(Slc35c1)			E9QLB8	COQ8B
Smtn	D3YVS1		Q9D9A7	ptges3l	prostaglandin E synthase 3 (cytosolic)-like(Ptges3l)			Q8BLY7	HPS6
Macrod1	Q922B1		P61406	SMG6	Smg-6 homolog, nonsense mediated mRNA decay factor (C. elegans)(Smg6)			P03987	IGHG3
Rps27a	P62983		Q5SWI1	BCAS3	breast carcinoma amplified sequence 3(Bcas3)			Q8BLY2	TARSL2
Hspa5	P20029		Q3TH34	FAM45A	family with sequence similarity 45, member A(Fam45a)			Q80TZ9	RERE
Hspb1	P14602;P14602-2;P14602-3;D3YZ06		F6QYZ5	PI16	peptidase inhibitor 16(Pi16)			E9QLB2	LYPLAL1
Cltc	Q5SXR6;Q68FD5;E9Q434;F6Z1R4		B1AZ46	BAIAP2	brain-specific angiogenesis inhibitor 1-associated protein 2(Baiap2)			Q80TZ3	DNAJC6
Synm	Q70IV5;Q70IV5-3;Q05CE2		B1AZ42	CHMP6	charged multivesicular body protein 6(Chmp6)			Q3TGS7	SNX12
Pdlim7	Q3TJD7;B8JJB3;Q3TJD7-3;B8JJB2;B8JJB1		F7C1S6	MANF	mesencephalic astrocyte-derived neurotrophic factor(Manf)			Q3TGS9	ARFGAP1
	P52480-2;G3X925;P53657;E9Q509		B1AZ41	CHMP6	charged multivesicular body protein 6(Chmp6)			P03995	GFAP
Pebp1	P70296;D3Z1V4;D6RHS6;E9QLE5;Q8VIN1;E9PYS7;Q8VIN1-2		P17742	PPIA	peptidylprolyl isomerase A(Ppia)			F7C265	CCDC47
Dlst	Q9D2G2;Q9D2G2-2		Q3UHU8	GTF2I	general transcription factor II I(Gtf2i)			F7BQ65	DRG1
Synpo2l	B2RQK7;Q8BWB1		Q8BLY6	TPCN2	two pore segment channel 2(Tpcn2)			E9QLA5	INF2
Cox5a	P12787		E9QLB8	COQ8B	coenzyme Q8B(Coq8b)			Q5SWG2	RPS6KB1
Nrap	Q80XB4;E9PZF4;Q80XB4-2;Q80XB4-4;Q80XB4-3;E9Q641;F7CXG1;F6TBJ7		Q8BLY7	HPS6	Hermansky-Pudlak syndrome 6(Hps6)			Q70IV5	SYNM
Adsl	P54822;E9Q242;E9Q3T7;E9Q0A0		P03987	IGHG3	Immunoglobulin heavy constant gamma 3(Ighg3)			P82198	TGFBI
Ces1d	Q8VCT4		Q8BLY2	TARSL2	threonyl-tRNA synthetase-like 2(Tarsl2)			Q80TL7	MON2
Wdr54	Q9R0D8;D3Z394		Q80TZ9	RERE	arginine glutamic acid dipeptide (RE) repeats(Rere)			Q80TL1	ADCY2
Trdn	E9Q9K5;E9PWI1;E9Q9U7		E9QLB2	LYPLAL1	lysophospholipase-like 1(Lyplal1)			Q3UIA2	ARHGAP17
Etfdh	Q921G7;Q6PF96		Q80TZ3	DNAJC6	DnaJ heat shock protein family (Hsp40) member C6(Dnajc6)			F8VQN5	ITGA1
Myl3	P09542		Q3TGS7	SNX12	sorting nexin 12(Snx12)			F8VQN6	ARHGEF12
Hk2	O08528;E9Q5B5;E9Q9M6		Q3TGS9	ARFGAP1	ADP-ribosylation factor GTPase activating protein 1(Arfgap1)			Q9D9M5	PHOSPHO2
Hist1h1d	P43277		P03995	GFAP	glial fibrillary acidic protein(Gfap)			Q8BLB2	B230307C23Rik
Tmod4	Q9JLH8;F6SI44		F7C265	CCDC47	coiled-coil domain containing 47(Ccdc47)			Q3THE2	MYL12B
Dhrs7c	Q8CHS7		F7BQ65	DRG1	developmentally regulated GTP binding protein 1(Drg1)			Q5SWD9	TSR1
Unc45b	Q8CGY6;Q8CGY6-2		E9QLA5	INF2	inverted formin, FH2 and WH2 domain containing(Inf2)			Q5RJI9	FOXO6
Vdac2	Q60930;D3YUN8		Q5SWG2	RPS6KB1	ribosomal protein S6 kinase, polypeptide 1(Rps6kb1)			Q80TN4	DNAJC16
Plin4	O88492;O88492-2		Q70IV5	SYNM	synemin, intermediate filament protein(Synm)			Q80TN5	ZDHHC17
Sod2	P09671		P82198	TGFBI	transforming growth factor, beta induced(Tgfbi)			Q80TN7	NAV3
Cct2	P80314		Q80TL7	MON2	MON2 homolog, regulator of endosome to Golgi trafficking(Mon2)			P0C605	PRKG1
Cacnb1	Q8R3Z5-2;A2A545;Q8R3Z5-4;Q8R3Z5-3;E9Q6K8;A2A543;Q8R3Z5		Q80TL1	ADCY2	adenylate cyclase 2(Adcy2)			Q03963	eif2ak2
Mpz	E9QK82;P27573		Q3UIA2	ARHGAP17	Rho GTPase activating protein 17(Arhgap17)			P00493	hprT
Decr1	Q9CQ62		F8VQN5	ITGA1	integrin alpha 1(Itga1)			Q9CXK4	SLC50A1
Gstp1;Gstp2	P19157;F8WJD9;P46425;F6RWR5		F8VQN6	ARHGEF12	Rho guanine nucleotide exchange factor (GEF) 12(Arhgef12)			Q5RJH6	SMG7
Hadh	Q61425		Q9D9M5	PHOSPHO2	phosphatase, orphan 2(Phospho2)			Q9D9K3	AVEN
Gyg;Gyg1	D3Z5N4;Q9R062		Q80TM9	NISCH	nischarin(Nisch)			F8VQL7	POU2F1
P4hb	P09103;E9Q8G8		Q8BLB2	B230307C23Rik	RIKEN cDNA B230307C23 gene(B230307C23Rik)			Q9CXK8	NIP7
Vcl	Q64727;E9Q9D0		Q3THE2	MYL12B	myosin, light chain 12B, regulatory(Myl12b)			Q9CXK9	RBM33
Ndufa13	Q9ERS2		Q5SWD9	TSR1	TSR1 20S rRNA accumulation(Tsr1)			F8VQL9	NCOR2
Ppp1r3a	Q99MR9		Q5RJI9	FOXO6	forkhead box O6(Foxo6)			Q5RJH3	CDH12
Prdx2	Q61171;D3Z4A4		Q80TN4	DNAJC16	DnaJ heat shock protein family (Hsp40) member C16(Dnajc16)			Q8BLF1	NCEH1
Slc25a11	Q9CR62;Q5SX46;Q5SX48		Q80TN5	ZDHHC17	zinc finger, DHHC domain containing 17(Zdhhc17)			Q8BLF2	CDKL3
Ppia;Gm9234	P17742;E9Q1E3;F8VPN3		Q80TN7	NAV3	neuron navigator 3(Nav3)			Q80TN1	CAMK2A
Nid1	P10493		P0C605	PRKG1	protein kinase, cGMP-dependent, type I(Prkg1)			Q3THG9	AARSD1
Phb2	O35129;F6QPR1;E9Q313;F6Q8V7		Q03963	eif2ak2	eukaryotic translation initiation factor 2-alpha kinase 2(Eif2ak2)			Q5SWB0	SGCA
Cand2	Q6ZQ73		P00493	hprT	hypoxanthine guanine phosphoribosyl transferase(Hprt)			Q80U04	PJA2
Lamb2	Q61292		Q9CXK4	SLC50A1	solute carrier family 50 (sugar transporter), member 1(Slc50a1)			Q03958	PFDN6
Aldh4a1	Q8CHT0		Q5RJH6	SMG7	Smg-7 homolog, nonsense mediated mRNA decay factor (C. elegans)(Smg7)			B1AZA5	tmem245
Ywhag	P61982		Q9D9K3	AVEN	apoptosis, caspase activation inhibitor(Aven)			B1AZA7	CTNNAL1
Cox7a1	P56392		F8VQL7	POU2F1	POU domain, class 2, transcription factor 1(Pou2f1)			Q5RJG7	ISPD
Gstm1	P10649;A2AE89;F6WHQ7;E9QA33;D3YVP8		Q9CXK8	NIP7	NIP7, nucleolar pre-rRNA processing protein(Nip7)			Q9CXL3	3110082I17Rik
Anxa2	P07356;B0V2N7;B0V2N8;B0V2N5		Q9CXK9	RBM33	RNA binding motif protein 33(Rbm33)			Q0VGB7	PPP4R2
Pzp;A2m	D3YW52;Q61838;D3YUI3		F8VQL9	NCOR2	nuclear receptor co-repressor 2(Ncor2)			Q5RJG1	NOL10
Gdi2	Q61598;Q61598-2		Q5RJH3	CDH12	cadherin 12(Cdh12)			E9QKZ2	IPO9
Npepps	Q11011;E9Q039;F6QYF8;E9Q6F4;F6V7K3;F7ANF4;F2Z3V5		Q8BLF1	NCEH1	neutral cholesterol ester hydrolase 1(Nceh1)			Q75WC0	POLG
Col12a1	Q60847;Q60847-5;Q60847-2;E9PX70;Q60847-3;Q60847-4		Q8BLF2	CDKL3	cyclin-dependent kinase-like 3(Cdkl3)			Q6VYI4	TARDBP
Ivd	Q9JHI5		Q80TN1	CAMK2A	calcium/calmodulin-dependent protein kinase II alpha(Camk2a)			F6YBV1	CNOT3
Sptan1	P16546-2;P16546		Q3THG9	AARSD1	alanyl-tRNA synthetase domain containing 1(Aarsd1)			Q80U19	DAAM2
Tecr	Q9CY27;Q52L67;G3UWE1		Q5SWB0	SGCA	sarcoglycan, alpha (dystrophin-associated glycoprotein)(Sgca)			F6YC79	LMF1
Usmg5	Q78IK2		Q80U04	PJA2	praja 2, RING-H2 motif containing(Pja2)			E9QKZ7	Zfp638
Sod1	P08228		Q03958	PFDN6	prefoldin subunit 6(Pfdn6)			Q80U16	FAM65B
Lrpprc	Q6PB66;F6V2A3		B1AZA5	tmem245	transmembrane protein 245(Tmem245)			Q80TP8	CSDE1
Eef1g	Q9D8N0		Q5SWB4	SGCA	sarcoglycan, alpha (dystrophin-associated glycoprotein)(Sgca)			F7D2E0	ASPSCR1
Cox6c	Q9CPQ1;D3Z6E1		B1AZA7	CTNNAL1	catenin (cadherin associated protein), alpha-like 1(Ctnnal1)			Q80TP3	UBR5
Camk2a	F8WIS9;Q80TN1;P11798;P11798-2;F8WHB5		B1AZA8	tmem245	transmembrane protein 245(Tmem245)			P30355	ALOX5AP
Camk2b	Q5SVJ0;Q5SVI1;Q68EG2;P28652;Q5SVI2;Q5SVI0;Q5SVI3;Q5SVJ1;Q5SVI9;Q3TY93		Q5RJG7	ISPD	isoprenoid synthase domain containing(Ispd)			Q9D9I4	TBC1D20
Coq9	Q8K1Z0;F6SFF5		Q9CXL3	3110082I17Rik	RIKEN cDNA 3110082I17 gene(3110082I17Rik)			Q3THK3	GTF2F1
Ndufa12	Q7TMF3;F6RBR6		Q0VGB7	PPP4R2	protein phosphatase 4, regulatory subunit 2(Ppp4r2)			Q9CXI0	COQ5
Stip1	Q60864		Q5RJG1	NOL10	nucleolar protein 10(Nol10)			P29341	PABPC1
Dtna	G5E8S5;Q9D2N4;G5E8S4;Q9D2N4-2;E9QJX4;Q3UHP1;Q8CFR5;Q9D2N4-3;Q9D2N4-5;Q9D2N4-6;Q8BSY4;G3UYD1		E9QKZ2	IPO9	importin 9(Ipo9)			F7BP94	ASUN
Plcl1	Q3USB7;F6Q993		Q75WC0	POLG	polymerase (DNA directed), gamma(Polg)			F7C0X9	PIP5K1C
Ndufs3	Q9DCT2		Q6VYI4	TARDBP	TAR DNA binding protein(Tardbp)			P00416	COX3
Gm10257;H3f3a;Gm12657	E9PV77;P84244;E0CZ27		F6YBV1	CNOT3	CCR4-NOT transcription complex, subunit 3(Cnot3)			Q80U28	MADD
Ndufb9	Q9CQJ8		Q80U19	DAAM2	dishevelled associated activator of morphogenesis 2(Daam2)			Q80U27	KIF3B
Acadm	P45952;D6RFD7;D3Z2A5		F6YC79	LMF1	lipase maturation factor 1(Lmf1)			Q80TQ5	PLEKHM2
Lum	P51885;CON__Q05443		E9QKZ7	Zfp638	zinc finger protein 638(Zfp638)			Q80TQ2	CYLD
Fabp4	P04117;O08716		Q80U16	FAM65B	family with sequence similarity 65, member B(Fam65b)			Q80U22	RUSC2
Ighg2c	F6TQW2;P01864;P01865;P01863		Q80TP8	CSDE1	cold shock domain containing E1, RNA binding(Csde1)			Q9CXJ1	EARS2
Chchd3	Q9CRB9;D3Z0L4;E9Q4H4;Q9D9P1;E9Q1D3;F6QFL0		F7D2E0	ASPSCR1	alveolar soft part sarcoma chromosome region, candidate 1 (human)(Aspscr1)			Q9CXJ4	ABCB8
Pdlim3	O70209		Q80TP3	UBR5	ubiquitin protein ligase E3 component n-recognin 5(Ubr5)			Q3THJ3	EIF1AD
Ndufb10	Q9DCS9;D3YUK4		P30355	ALOX5AP	arachidonate 5-lipoxygenase activating protein(Alox5ap)			P29319	EPHA3
Cfl2	P45591		Q9CXI5	MANF	mesencephalic astrocyte-derived neurotrophic factor(Manf)			Q80TR8	vprbp
C3	P01027;P01027-2		Q9D9I4	TBC1D20	TBC1 domain family, member 20(Tbc1d20)			E9QL99	C2CD3
Lgals1	P16045		Q3THK3	GTF2F1	general transcription factor IIF, polypeptide 1(Gtf2f1)			Q80U30	CLEC16A
Prelp	Q9JK53		Q9CXI0	COQ5	coenzyme Q5 methyltransferase(Coq5)			Q9CXG3	PPIL4
Atp2a3	Q64518;E9Q559;Q64518-3;B1ATS5;Q64518-2;B1ATS4		P29341	PABPC1	poly(A) binding protein, cytoplasmic 1(Pabpc1)			Q80TR1	ADGRL1
Parp2	O88554		F7BP94	ASUN	asunder, spermatogenesis regulator(Asun)			Q80TR4	SLIT1
Tnxb	O35452;E9Q2T3		F7C0X9	PIP5K1C	phosphatidylinositol-4-phosphate 5-kinase, type 1 gamma(Pip5k1c)			Q80U35	ARHGEF17
Rpl7;Gm5045	P14148;F6XI62;D3Z6N4;F6ZA13		P00416	COX3	cytochrome c oxidase subunit III(COX3)			P56183	RRP1
Uqcrq	Q9CQ69		Q80U28	MADD	MAP-kinase activating death domain(Madd)			Q3THK7	GMPS
Tpt1	P63028;D3YU75		Q80U27	KIF3B	kinesin family member 3B(Kif3b)			P82184	AMD1
Apobec2	Q9WV35		Q80TQ5	PLEKHM2	pleckstrin homology domain containing, family M (with RUN domain) member 2(Plekhm2)			E9QKY4	FGD5
Oxct1	Q9D0K2;Q3UJQ9		Q80TQ2	CYLD	CYLD lysine 63 deubiquitinase(Cyld)			Q80U49	CEP170B
Echs1	Q8BH95;F6T930		Q80U22	RUSC2	RUN and SH3 domain containing 2(Rusc2)			A2AP93	MAP3K7
Adck3	Q60936;F7B1B6;E0CXR1;E0CYC1;E0CXR6;E0CXT4;E0CZ05;E0CYG7;E0CYD3;F6T0A8		Q9CXJ1	EARS2	glutamyl-tRNA synthetase 2, mitochondrial(Ears2)			Q9CXH3	3300002I08Rik
Hpx	Q91X72		Q9CXJ4	ABCB8	ATP-binding cassette, sub-family B (MDR/TAP), member 8(Abcb8)			Q9D9H8	1700066M21Rik
Capn1	O35350		Q3THJ3	EIF1AD	eukaryotic translation initiation factor 1A domain containing(Eif1ad)			Q80U44	ZFYVE16
Fmod	P50608		P29319	EPHA3	Eph receptor A3(Epha3)			Q9CXU9	EIF1B
Pdlim5	Q8CI51-2;E9PYR9		E9QKX5	VPS13B	vacuolar protein sorting 13B(Vps13b)			F8VQF8	KY
Myom3	A2ABU4		Q80TR8	vprbp	Vpr (HIV-1) binding protein(Vprbp)			A2AP84	POLR1B
Fkbp1a	P26883;F6X9I3;Q3UKJ3;Q1JUQ6;Q1JUQ8		E9QL92	MITF	microphthalmia-associated transcription factor(Mitf)			A2AP82	TAF9B
D10Jhu81e	Q9D172		E9QL99	C2CD3	C2 calcium-dependent domain containing 3(C2cd3)			P34914	EPHX2
Prdm2	A2A7B5;F8VQB7		Q80U30	CLEC16A	C-type lectin domain family 16, member A(Clec16a)			F8VQE9	AGAP3
Fbp2	P70695		Q9CXG3	PPIL4	peptidylprolyl isomerase (cyclophilin)-like 4(Ppil4)			F8VQE8	OSBPL9
Prdx6	Q6GT24;D3Z0Y2		Q80TR1	ADGRL1	adhesion G protein-coupled receptor L1(Adgrl1)			A2AP78	HMGB3
Myoz3	E9QJU4;Q8R4E4		Q80TR4	SLIT1	slit homolog 1 (Drosophila)(Slit1)			E9QL72	ADCK2
Spnb1;Sptb	Q3UGX2;E9Q5I4;P15508;E9Q397;Q149M1		Q80U35	ARHGEF17	Rho guanine nucleotide exchange factor (GEF) 17(Arhgef17)			Q9CY75	GCSH
Ndufc2	Q9CQ54		P56183	RRP1	ribosomal RNA processing 1 homolog (S. cerevisiae)(Rrp1)			F6PYI8	PRODH
Rpsa;Rpsa-ps10	P14206;D3YTT7		Q3THK7	GMPS	guanine monophosphate synthetase(Gmps)			Q3UII8	mta3
Gsn	P13020		P82184	AMD1	S-adenosylmethionine decarboxylase 1(Amd1)			Q9D9V7	DENND6B
Atp5l;Atp5l-ps1	Q9CPQ8;F2Z452		E9QKY4	FGD5	FYVE, RhoGEF and PH domain containing 5(Fgd5)			Q9CXV1	SDHD
Hspb6	Q5EBG6		Q80U49	CEP170B	centrosomal protein 170B(Cep170b)			Q9D9V3	ECHDC1
Neb	F6X9B6		A2AP93	MAP3K7	mitogen-activated protein kinase kinase kinase 7(Map3k7)			Q9CY73	MRPL44
Jph1	Q9ET80		Q9CXH3	3300002I08Rik	RIKEN cDNA 3300002I08 gene(3300002I08Rik)			A2AP74	CD99L2
Acta2	P62737		A2AP92	MAP3K7	mitogen-activated protein kinase kinase kinase 7(Map3k7)			P34928	apoc1
Rnh1	Q91VI7		Q9D9H8	1700066M21Rik	RIKEN cDNA 1700066M21 gene(1700066M21Rik)			Q8BLK9	RPS6KC1
Hspa4	Q3U2G2;Q61316		Q80U44	ZFYVE16	zinc finger, FYVE domain containing 16(Zfyve16)			F7AGB5	METTL17
Prdx5	P99029;E9Q9H9;P99029-2;G3UZJ4		Q9CXU9	EIF1B	eukaryotic translation initiation factor 1B(Eif1b)			Q80TE0	RPAP1
Sptbn1	Q62261;D3YWH8		F8VQF8	KY	kyphoscoliosis peptidase(Ky)			F8VQF9	TRAPPC10
	A2ASS6-3		A2AP84	POLR1B	polymerase (RNA) I polypeptide B(Polr1b)			E9QL80	LPGAT1
Ptrf	O54724;Q3TER0		A2AP82	TAF9B	TATA-box binding protein associated factor 9B(Taf9b)			Q9CXW7	RPS9
Hint1	P70349;B0R1E3		A2AP81	TAF9B	TATA-box binding protein associated factor 9B(Taf9b)			Q9CXW4	RPL11
Uqcrb	Q9CQB4;Q9D855		P34914	EPHX2	epoxide hydrolase 2, cytoplasmic(Ephx2)			Q9CXW3	CACYBP
Rplp0;Gm8730	P14869;E9Q070;D3YVM5		F8VQE9	AGAP3	ArfGAP with GTPase domain, ankyrin repeat and PH domain 3(Agap3)			Q80TE4	SIPA1L2
Phb	P67778;Q5SQG5		F8VQE8	OSBPL9	oxysterol binding protein-like 9(Osbpl9)			Q9CXW2	MRPS22
Prkaca	P05132;P05132-2		A2AP78	HMGB3	high mobility group box 3(Hmgb3)			Q9CY46	LSM4
Jph2	Q9ET78;Q9ET77		E9QL72	ADCK2	aarF domain containing kinase 2(Adck2)			Q5M6W7	MTIF2
Esd	Q9R0P3		Q9CY75	GCSH	glycine cleavage system protein H (aminomethyl carrier)(Gcsh)			F8VQD1	PBRM1
Ppp1ca	P62137;Q3TYF5		F6PYI8	PRODH	proline dehydrogenase(Prodh)			F7AGE9	OBSL1
Apoa1	Q8BPD5;Q00623		Q3UII8	mta3	metastasis associated 3(Mta3)			Q8BLN5	LSS
Vapa	Q9WV55		Q9D9V7	DENND6B	DENN/MADD domain containing 6B(Dennd6b)			Q08943	SSRP1
Snta1	A2AKD7;Q61234		Q9CXV1	SDHD	succinate dehydrogenase complex, subunit D, integral membrane protein(Sdhd)			P35505	FAH
Msn	P26041		Q9D9V3	ECHDC1	enoyl Coenzyme A hydratase domain containing 1(Echdc1)			F8VQC9	SLC4A7
Rps4x;Rps4y2	P62702;Q545F8;Q3V1Z5;D3Z2E6		Q9CY73	MRPL44	mitochondrial ribosomal protein L44(Mrpl44)			D6REV5	SBDS
Bcat2	O35855;O88374;D3Z7C8;D3Z3D7		A2AP74	CD99L2	CD99 antigen-like 2(Cd99l2)			D6REV6	FBXO22
Gnas	Q6R0H7;P63094;P63094-3;Q66L47;Q8CGK7;A2A610		P34928	apoc1	apolipoprotein C-I(Apoc1)			F8VQC7	KTN1
Tmem38a	Q3TMP8		Q8BLK9	RPS6KC1	ribosomal protein S6 kinase polypeptide 1(Rps6kc1)			E9QKT1	UBE3A
Me1	P06801;Q3TQP6		F7AGB5	METTL17	methyltransferase like 17(Mettl17)			E9QKT0	MEF2D
Psmd2	Q8VDM4;Q80V77;E9Q2S8		Q80TE0	RPAP1	RNA polymerase II associated protein 1(Rpap1)			E9QL53	CIT
Mtch2	Q791V5;Q9D050;A2AFW6;D6RCZ1		F8VQF9	TRAPPC10	trafficking protein particle complex 10(Trappc10)			P00405	COX2
Tln1	F8WGT0;P26039;A2AIM2;F6SX70;F6S1V7		E9QL80	LPGAT1	lysophosphatidylglycerol acyltransferase 1(Lpgat1)			Q80TF0	Bod1l
Krt86	P97861;D3Z4Y1;Q9CPR6		Q9CXW7	RPS9	ribosomal protein S9(Rps9)			Q9CY50	SSR1
Eef1d	Q80T06;P57776-3;P57776;E9QN08;D3YUQ9		Q9CXW4	RPL11	ribosomal protein L11(Rpl11)			F6QYD2	DNAJC21
Prkar2a	Q8K1M3;P12367;Q9CYV3		Q9CXW3	CACYBP	calcyclin binding protein(Cacybp)			Q9CY52	THG1L
Ola1	Q9CZ30;B1AYJ9;Q9CZ30-2		Q80TE4	SIPA1L2	signal-induced proliferation-associated 1 like 2(Sipa1l2)			Q9CY51	IPO11
Flna	Q8BTM8;B7FAU9;B7FAV1;F6XC15;F6Z2C0;Q8BTM8-2;F7AVL7		Q9CXW2	MRPS22	mitochondrial ribosomal protein S22(Mrps22)			Q80TF3	PCDH19
Acads	Q07417;F6RAZ3		Q9CY46	LSM4	LSM4 homolog, U6 small nuclear RNA and mRNA degradation associated(Lsm4)			Q9CY57	CHTOP
Ubfd1	Q78JW9;E9QB07		Q5M6W7	MTIF2	mitochondrial translational initiation factor 2(Mtif2)			Q3UIK0	MYBPC3
Vapb	Q8BH80;Q9QY76		Q5M6W8	MTIF2	mitochondrial translational initiation factor 2(Mtif2)			Q9CY58	SERBP1
Ehd2	Q8BH64;Q8R2X0;D3Z7U7		F8VQD1	PBRM1	polybromo 1(Pbrm1)			Q9CXT8	PMPCB
Selenbp1;Selenbp2	P17563;Q63836;F6VSJ4;G3UYY2;D6RHN2;G3UWK0;G3UZT2		F7AGE9	OBSL1	obscurin-like 1(Obsl1)			Q5SVX2	DDX56
Ahcy	P50247;A2ALT5		Q8BLN5	LSS	lanosterol synthase(Lss)			Q3UIK4	METTL14
Tmod1	P49813		Q08943	SSRP1	structure specific recognition protein 1(Ssrp1)			F8VQE0	CACNA1S
Mtap4	F7CK47		P35505	FAH	fumarylacetoacetate hydrolase(Fah)			Q5F209	OSBP2
Ndufb4	Q9CQC7		F8VQC9	SLC4A7	solute carrier family 4, sodium bicarbonate cotransporter, member 7(Slc4a7)			Q8BLM5	TMED9
Serpinb6a;Serpinb6	F8WIV2;Q60854;E9Q096;E9Q0P9;E9Q108;E9Q6X2;E9Q3Y1;E9PYY0;E9Q4R2;E9PZQ9;Q3UWK8;E9Q5Q5		D6REV5	SBDS	Shwachman-Bodian-Diamond syndrome homolog (human)(Sbds)			F8VQE2	KIF21B
Hsd17b10	Q99N15;A2AFQ2;O08756		D6REV6	FBXO22	F-box protein 22(Fbxo22)			F8VQE5	ITSN1
Rpl4	Q9D8E6		F8VQC7	KTN1	kinectin 1(Ktn1)			F8VQE6	TATDN2
Pbxip1	Q3TVI8;D3YUE1;D3Z2F0;D3YY15		E9QKT1	UBE3A	ubiquitin protein ligase E3A(Ube3a)			F8VQD7	PTPRG
Hrc	G5E8J6;Q9QZV4;E9Q399		E9QKT0	MEF2D	myocyte enhancer factor 2D(Mef2d)			E9QL65	COG3
Kbtbd5	Q9D783;Q9D783-2		E9QL53	CIT	citron(Cit)			Q9CY62	RNF181
Phkg1	P07934;D3Z472;D3Z1B5		P00405	COX2	cytochrome c oxidase subunit II(COX2)			Q5SVY0	OGDH
Mp68	P56379		Q80TF0	Bod1l	biorientation of chromosomes in cell division 1-like(Bod1l)			Q9CY66	GAR1
Myh9	Q8VDD5;F7AUR3;E9Q3T2;F2Z494		Q9CY50	SSR1	signal sequence receptor, alpha(Ssr1)			Q9CXU4	TIMM23
Hspa1b	P17879		F6QYD2	DNAJC21	DnaJ heat shock protein family (Hsp40) member C21(Dnajc21)			Q9CY64	BLVRA
Eif4a1	P60843;Q3TSJ4		Q9CY52	THG1L	tRNA-histidine guanylyltransferase 1-like (S. cerevisiae)(Thg1l)			A2AP40	RBM17
Ndufa6	Q9CQZ5		Q9CY51	IPO11	importin 11(Ipo11)			Q5SVW9	TMED4
Mtatp8;mt-Atp8	P03930;Q7JCZ0		Q80TF3	PCDH19	protocadherin 19(Pcdh19)			E9QL35	ALPK2
Azi1	Q62036;B1AXI9		Q9CY57	CHTOP	chromatin target of PRMT1(Chtop)			Q4VBF2	R3HDM4
Cisd1	Q91WS0		Q3UIK0	MYBPC3	myosin binding protein C, cardiac(Mybpc3)			Q9CXQ9	WASL
Lamb1	E9QN70;P02469;E9PYT5;E9PZF8;Q3TNZ8		Q9CY58	SERBP1	serpine1 mRNA binding protein 1(Serbp1)			P35564	CANX
Xirp1	O70373		Q9CXT8	PMPCB	peptidase (mitochondrial processing) beta(Pmpcb)			F8VQJ3	LAMC1
Sar1b	Q9CQC9		Q5SVX2	DDX56	DEAD (Asp-Glu-Ala-Asp) box polypeptide 56(Ddx56)			A6H8H2	DENND4C
Calm1;Calml3	Q3UKW2;P62204;Q9D6P8;G3UZ90;G3UX57		Q3UIK4	METTL14	methyltransferase like 14(Mettl14)			Q9CY27	TECR
Rpl7a;Gm16477;Gm5619;Rpl7a-ps10;Rpl7a-ps3;Rpl7a-ps5;Rpl7a-ps8;Gm4978;Gm5459;Gm17415	F6TJZ4;P12970;D3Z3R0;D3YXT4;D3YVE6;D3YU93;F6U2H0;F6TIC7;F6VBB8;F6ZVW4;F6YI27;F6SSI5;F7AMA9		F8VQE0	CACNA1S	calcium channel, voltage-dependent, L type, alpha 1S subunit(Cacna1s)			P35569	IRS1
Ndufab1	Q9CR21;F8WJ64;F6ZFT1		Q5F209	OSBP2	oxysterol binding protein 2(Osbp2)			Q9CXR1	DHRS7
Cux1	P53564-3;E9QKN9;P53564;P53564-2;P53564-4;E9PWB4;P53564-5;P70298		Q8BLM5	TMED9	transmembrane p24 trafficking protein 9(Tmed9)			D6RET7	GRAMD4
Glud1	P26443		F8VQE2	KIF21B	kinesin family member 21B(Kif21b)			Q9CY34	UBE2F
Ogn	Q62000		F8VQE5	ITSN1	intersectin 1 (SH3 domain protein 1A)(Itsn1)			E9QKR0	GNB2
Atl2	Q6PA06;E9QND8;Q6PA06-2;Q8BYP9		F8VQE6	TATDN2	TatD DNase domain containing 2(Tatdn2)			F6QYF8	NPEPPS
Adh5	P28474		F8VQD7	PTPRG	protein tyrosine phosphatase, receptor type, G(Ptprg)			E9QL31	DAB2
Sh3bgr	F7ABS0;Q9WUZ7;E9Q2Q9;D3Z3Z9;F6X737;F6QLU8;F7CKA6		E9QL65	COG3	component of oligomeric golgi complex 3(Cog3)			E9QKR1	ENAH
Gm10119;Rps3a;Gm9000	D3Z6C3;P97351;D3Z7W7		B1AZI6	THOC2	THO complex 2(Thoc2)			Q80TH2	ERBIN
Tuba4a	P68368		Q9CY62	RNF181	ring finger protein 181(Rnf181)			D6RET1	ASH2L
Acyp2	Q5SPV7;P56375		Q5SVY0	OGDH	oxoglutarate (alpha-ketoglutarate) dehydrogenase (lipoamide)(Ogdh)			Q4VBE8	WDR18
Gars	Q9CZD3		Q5SVY1	OGDH	oxoglutarate (alpha-ketoglutarate) dehydrogenase (lipoamide)(Ogdh)			D6RET4	RUFY2
Wdr1	O88342		Q9CY66	GAR1	GAR1 ribonucleoprotein(Gar1)			Q8BLG2	LPAR4
Clip1	F8WIA1;D3Z2Z1;Q922J3;D3Z3M7;Q922J3-2;F6RCU2;Q8C0S5;E9Q4F5;F6RAY2		Q9CXU4	TIMM23	translocase of inner mitochondrial membrane 23(Timm23)			A2AP32	NDUFB6
Atp5d	Q9D3D9;D3Z7S4		Q9CY64	BLVRA	biliverdin reductase A(Blvra)			F8VQK7	Gm16519
Pdhx	Q8BKZ9;A2AWH7;A2AWH8		A2AP40	RBM17	RNA binding motif protein 17(Rbm17)			F8VQK6	FBXL18
Glo1	Q9CPU0		Q5SVW9	TMED4	transmembrane p24 trafficking protein 4(Tmed4)			Q8BLG0	PHF20
Rpl6;Gm5428;Gm6807	P47911;E9PUX4;D3Z4I7		E9QL35	ALPK2	alpha-kinase 2(Alpk2)			F8VQK3	GUCY1A2
Pdia3	P27773;F6Q404		Q4VBF2	R3HDM4	R3H domain containing 4(R3hdm4)			F8VQK5	SASH1
Cox5b	Q9D881;E9PWM0;P19536		Q9CXQ9	WASL	Wiskott-Aldrich syndrome-like (human)(Wasl)			F8VQK4	CHRNG
Dysf	E9PXU9;Q9ESD7-3;E9QL12;Q9ESD7		P35564	CANX	calnexin(Canx)			Q5SW75	SSH2
Cse1l	Q9ERK4;E9Q1T9;F6ZEW4;E9QAX7;F7D1H9		F8VQJ3	LAMC1	laminin, gamma 1(Lamc1)			Q9CXS4	cenpv
Bag3	Q9JLV1		A6H8H2	DENND4C	DENN/MADD domain containing 4C(Dennd4c)			Q9CY45	EEF1AKMT1
Anxa11	P97384;D3Z7U0		Q9CY27	TECR	trans-2,3-enoyl-CoA reductase(Tecr)			Q9CXS2	RAB3C
Macf1	B1ARU4;F6SHS0		P35569	IRS1	insulin receptor substrate 1(Irs1)			Q9D9S0	ACSL5
Cyb5r1	Q9DB73;Q9DB73-2;G3UZG6;G3UZ57;G3UXV8		Q9CXR1	DHRS7	dehydrogenase/reductase (SDR family) member 7(Dhrs7)			Q3UID0	SMARCC2
Calr	P14211		D6RET7	GRAMD4	GRAM domain containing 4(Gramd4)			Q80TI9	ASB1
Cmbl	Q8R1G2;E0CXH4;E0CXT6		Q9CY34	UBE2F	ubiquitin-conjugating enzyme E2F (putative)(Ube2f)			E9QL43	NUPL2
Ndufb8	Q9D6J5;Q3V406;F6VCY0;E9Q9J5		E9QKR0	GNB2	guanine nucleotide binding protein (G protein), beta 2(Gnb2)			Q8BLF9	ARL5B
Gm14492	Q8C494		F6QYF8	NPEPPS	aminopeptidase puromycin sensitive(Npepps)			A2AP29	DDX58
Atp1b1	P14094		E9QL31	DAB2	disabled 2, mitogen-responsive phosphoprotein(Dab2)			Q4VBF8	SIPA1L1
Spr	Q91XH5;G3UXX3;Q64105;G3UZ79;F6SZQ1		E9QKR1	ENAH	enabled homolog (Drosophila)(Enah)			Q80TI0	GRAMD1B
Fkbp3	Q62446		Q80TH2	ERBIN	Erbb2 interacting protein(Erbin)			P37913	LIG1
Tf	Q921I1;F7BAE9;F7CJN9;E9Q2Q7;E9Q939		D6RET1	ASH2L	ash2 (absent, small, or homeotic)-like (Drosophila)(Ash2l)			A2AP24	OTUD6B
Vars	Q9Z1Q9;G3UY93;G3UZ22;G3UYW2;G3UZX1		Q4VBE8	WDR18	WD repeat domain 18(Wdr18)			E9QL13	RBM14
Aspn	Q99MQ4		D6RET4	RUFY2	RUN and FYVE domain-containing 2(Rufy2)			E9QL12	DYSF
Mthfd1	Q922D8;F6YW06;Q8BXX7		Q8BLG2	LPAR4	lysophosphatidic acid receptor 4(Lpar4)			Q4VBD2	TAPT1
Grhpr	Q91Z53;D6REG4;B1AXQ0		A2AP32	NDUFB6	NADH dehydrogenase (ubiquinone) 1 beta subcomplex, 6(Ndufb6)			E9QL18	CR1L
Alpk2	E9QL35;Q91ZB0;F6ZZL0;F6YAA6		F8VQK7	Gm16519	ribosomal protein L12 pseudogene(Gm16519)			P35545	FAU
Eif4g1	E9PVC5;Q6NZJ6;E9Q9E1;E9PVC6;E9Q298;E9Q770		F8VQK6	FBXL18	F-box and leucine-rich repeat protein 18(Fbxl18)			F8VQH0	ABL2
Gart	Q64737;Q64737-2;D6RCG1		Q8BLG0	PHF20	PHD finger protein 20(Phf20)			P35550	FBL
Cox7a2	P48771		F8VQK3	GUCY1A2	guanylate cyclase 1, soluble, alpha 2(Gucy1a2)			Q80TJ7	4921501E09Rik
Eno2	P17183;D3Z6E4;D3Z2S4;D3YVD3		F8VQK5	SASH1	SAM and SH3 domain containing 1(Sash1)			F6YCA7	COPS3
Ddb1	Q3U1J4;E9Q4W8;F7ADY1		F8VQK4	CHRNG	cholinergic receptor, nicotinic, gamma polypeptide(Chrng)			Q9D9P1	CHCHD3
Rars	Q9D0I9		Q5SW75	SSH2	slingshot homolog 2 (Drosophila)(Ssh2)			Q00262	STX2
Sar1a	Q99JZ4		Q9CXS4	cenpv	centromere protein V(Cenpv)			P0C5K1	SBK2
Mbp	F6RT34;P04370-4;F6VME3;P04370-10;P04370-5;F7A0B0;P04370-9;P04370-7;F6ZIA4;P04370;F6TYB7;P04370-11;P04370-6;F6RWW8;P04370-13;P04370-8;P04370-14;P04370-2		Q9CY45	EEF1AKMT1	eukaryotic translation elongation factor 1 alpha lysine methyltransferase 1(Eef1akmt1)			E9QKQ5	LPIN1
Kpnb1	P70168		Q9CXS2	RAB3C	RAB3C, member RAS oncogene family(Rab3c)			E9QL25	KDM2B
Rps3	P62908;D3YV43		Q9D9S0	ACSL5	acyl-CoA synthetase long-chain family member 5(Acsl5)			Q8BLI0	ADAMTSL1
Serpina3k	P07759		Q3UID0	SMARCC2	SWI/SNF related, matrix associated, actin dependent regulator of chromatin, subfamily c, member 2(Smarcc2)			E9QL23	DST
Samm50	Q8BGH2		Q80TI9	ASB1	ankyrin repeat and SOCS box-containing 1(Asb1)			Q4VBE4	EGFLAM
Eef1a1	P10126;D3YZ68;D3Z3I8		E9QL43	NUPL2	nucleoporin like 2(Nupl2)			Q9D9P6	1700018B24Rik
Ahsg	P29699		Q8BLF9	ARL5B	ADP-ribosylation factor-like 5B(Arl5b)			Q9CY16	MRPS28
Pcca	Q91ZA3;D3YWM4;D3YZC0		A2AP29	DDX58	DEAD (Asp-Glu-Ala-Asp) box polypeptide 58(Ddx58)			Q5SVT1	TRIM16
Dars	Q922B2;Q8BJY7		Q4VBF8	SIPA1L1	signal-induced proliferation-associated 1 like 1(Sipa1l1)			Q6IMF0	Krt87
Dbt	P53395		Q8BLF6	IDUA	iduronidase, alpha-L-(Idua)			Q9CY18	SNX7
Eif5a;Eif5a2	P63242;Q8BGY2		Q80TI0	GRAMD1B	GRAM domain containing 1B(Gramd1b)			Q9CXP8	GNG10
Cul5	Q9D5V5		P37913	LIG1	ligase I, DNA, ATP-dependent(Lig1)			P35561	KCNJ2
Gnb2l1	P68040		A2AP24	OTUD6B	OTU domain containing 6B(Otud6b)			A2AP08	SMOX
Sympk	F8WJD4;E9PVR1;Q80X82;E9Q661;D3Z2M2;E9Q937;F6UJ99		E9QL13	RBM14	RNA binding motif protein 14(Rbm14)			Q9CY21	WBSCR22
Aifm1	B1AU25;Q9Z0X1		E9QL12	DYSF	dysferlin(Dysf)			D6RES6	IPO4
Psmd11	Q8BG32;F6Z0Q9;G3UYH2;G3UXL5;G3UWW7;G3UYL3;G3UYI4;G3UX15;G3UYL8;G3UWV7;G3UX67;G3UZ33;G3UZ28		Q4VBD2	TAPT1	transmembrane anterior posterior transformation 1(Tapt1)			D6RES2	SEC22B
Dnm1l	E9PUD2		E9QL18	CR1L	complement component (3b/4b) receptor 1-like(Cr1l)			Q4VBD9	GZF1
Akr1b10	G5E895;D3Z494		P35545	FAU	Finkel-Biskis-Reilly murine sarcoma virus (FBR-MuSV) ubiquitously expressed (fox derived)(Fau)			D6RES1	UBE2G1
Kif5b	Q61768;E9QAK5		F8VQH0	ABL2	v-abl Abelson murine leukemia viral oncogene 2 (arg, Abelson-related gene)(Abl2)			A2A414	ELP4
Txnrd1	Q9JMH6;G3UWB1;Q9JMH6-2		P35550	FBL	fibrillarin(Fbl)			Q5F285	TMEM256
Ywhaz	P63101;D3YXN6;D3YXF4;D3YW45		Q80TJ7	4921501E09Rik	RIKEN cDNA 4921501E09 gene(4921501E09Rik)			Q5F284	PLSCR3
Fhl3	A6H6N4;F2Z455;Q9R059;D6RJ68		F6YCA7	COPS3	COP9 signalosome subunit 3(Cops3)			F6PXS6	PSMD13
Tcp1	P11983;P11983-2;F2Z483		Q9D9P1	CHCHD3	coiled-coil-helix-coiled-coil-helix domain containing 3(Chchd3)			D6RFA4	CHPF
Reep1	Q8BGH4		Q00262	STX2	syntaxin 2(Stx2)			P28063	PSMB8
Rac1;Rac3	Q3TLP8;P63001;P60764;A2AC13;G3UZM2		P0C5K1	SBK2	SH3-binding domain kinase family, member 2(Sbk2)			D6RFA6	DMXL2
Tln2	E9PUM4;Q71LX4;E9Q3S3;Q8CDM9		E9QKQ5	LPIN1	lipin 1(Lpin1)			D6RFA8	LPCAT1
Serpina1a;Serpina1c	P07758;Q00896;D3YZL0		E9QL25	KDM2B	lysine (K)-specific demethylase 2B(Kdm2b)			D6RFA7	CARM1
Ipo5	Q8BKC5;E9PVZ5		Q8BLI0	ADAMTSL1	ADAMTS-like 1(Adamtsl1)			Q3TFT3	CHCHD7
Lmcd1	Q8VEE1;E9Q306		E9QL23	DST	dystonin(Dst)			P33215	NEDD1
Arhgdia	Q99PT1		E9QKQ9	ENAH	enabled homolog (Drosophila)(Enah)			Q8BKS9	PUM3
Rptor	A2ACM0;Q8K4Q0;Q8K4Q0-2;E9PXZ5;Q8K4Q0-4;Q8K4Q0-3;Q8K4Q0-5;E9PZN9;F7CN67;F7BQS0;F6U5L3;F7B6I3		Q4VBE4	EGFLAM	EGF-like, fibronectin type III and laminin G domains(Egflam)			Q8BL48	UNK
Cpt2	P52825;A2A8E8;A2A8E7;A2A8E9		Q9D9P6	1700018B24Rik	enhancer of rudimentary homolog pseudogene(1700018B24Rik)			E9QKM8	CD44
Slc25a20	Q9Z2Z6		Q9CY16	MRPS28	mitochondrial ribosomal protein S28(Mrps28)			Q3UH06	RREB1
Neb	G3UWS1		Q5SVT1	TRIM16	tripartite motif-containing 16(Trim16)			P17665	COX7C
Ndufb5	Q9CQH3;D3Z568;D3Z6W9;F6Y6V5		Q5SVT2	TRIM16	tripartite motif-containing 16(Trim16)			C0LQ88	SYNC
Hibch	Q8QZS1;E0CX19		Q6IMF0	Krt87	keratin 87(Krt87)			Q8BKT3	GCFC2
Igh-3	P01867;P01867-2		Q9CY18	SNX7	sorting nexin 7(Snx7)			Q9D898	ARPC5L
Bgn	P28653		Q9CXP8	GNG10	guanine nucleotide binding protein (G protein), gamma 10(Gng10)			Q9D7X8	GGCT
Sypl2	F8WI49;A2AE45;O89104;F7B2D1		P35561	KCNJ2	potassium inwardly-rectifying channel, subfamily J, member 2(Kcnj2)			F7D232	CRK
Cd36	Q08857		A2AP08	SMOX	spermine oxidase(Smox)			Q9D7X3	DUSP3
Gmpr	Q9DCZ1;F6VY18		Q9CY21	WBSCR22	Williams Beuren syndrome chromosome region 22(Wbscr22)			Q9D892	ITPA
Ecm29;AI314180	Q6PDI5;Q6PDI5-2;A2ALV7;A2ALV6;A2ALV8;A2ALW1;A2ALV9		D6RES6	IPO4	importin 4(Ipo4)			Q9D890	Tmem254a
Stim1	P70302		D6RES2	SEC22B	SEC22 homolog B, vesicle trafficking protein(Sec22b)			Q3UH13	TULP4
Cct4	P80315;G5E839;G3UYW5;G3UXG2;G3UXF3		Q4VBD9	GZF1	GDNF-inducible zinc finger protein 1(Gzf1)			E9QKL0	RAD54L2
Pcbp1	P60335		D6RES1	UBE2G1	ubiquitin-conjugating enzyme E2G 1(Ube2g1)			B1AXL0	HEXDC
Atp5e	P56382		A2A414	ELP4	elongator acetyltransferase complex subunit 4(Elp4)			Q8BKT8	HAUS7
Rdx	Q3U111;P26043;Q7TSG6		Q5F285	TMEM256	transmembrane protein 256(Tmem256)			Q3UGP8	ALG10B
Ces1c	P23953;F6XTA4		Q5F284	PLSCR3	phospholipid scramblase 3(Plscr3)			Q8N9S3	AHSA2
Pcmt1	E0CYV0;E9PWE0;F7D432;P23506-2;P23506;F6V9F1;F6TXE3		F6PXS6	PSMD13	proteasome (prosome, macropain) 26S subunit, non-ATPase, 13(Psmd13)			Q3UGP9	LRRC58
Oat	P29758		D6RFA4	CHPF	chondroitin polymerizing factor(Chpf)			E9QKL6	Ifi204
Opa1	P58281-2;P58281;E0CXD1;F6U775;P58682		P28063	PSMB8	proteasome (prosome, macropain) subunit, beta type 8 (large multifunctional peptidase 7)(Psmb8)			P28076	PSMB9
Lonp1	E9Q120;Q8CGK3		D6RFA6	DMXL2	Dmx-like 2(Dmxl2)			Q8BKT7	THOC5
Atic	Q9CWJ9		D6RFA8	LPCAT1	lysophosphatidylcholine acyltransferase 1(Lpcat1)			A2A432	CUL4B
Jsrp1	Q3MI48;Q3MI48-2		D6RFA7	CARM1	coactivator-associated arginine methyltransferase 1(Carm1)			Q71RI9	KYAT3
Cct3	P80318;Q3U0I3		Q3TFT3	CHCHD7	coiled-coil-helix-coiled-coil-helix domain containing 7(Chchd7)			P60202	PLP1
Maob	Q8BW75;E9Q3X6;E9PVL9		P33215	NEDD1	neural precursor cell expressed, developmentally down-regulated gene 1(Nedd1)			A2A439	TXN2
Nsfl1c	Q9CZ44-3;Q9CZ44;A2AT02;Q9CZ44-2		Q8BKS9	PUM3	pumilio RNA-binding family member 3(Pum3)			Q0VG49	2300009A05Rik
4933433C11Rik	A2RSX4;Q8CDQ3		F7D1P5	ANK1	ankyrin 1, erythroid(Ank1)			B1AY02	F13B
Rps5	Q91V55;P97461;D3YYM6		Q8BL48	UNK	unkempt family zinc finger(Unk)			Q06890	CLU
Nampt	Q99KQ4		E9QKM8	CD44	CD44 antigen(Cd44)			Q6URW6	MYH14
Rps11	E9PXE7;P62281		Q3UH06	RREB1	ras responsive element binding protein 1(Rreb1)			D6RFC5	LRRC40
Rpl3l	E9PWZ3;Q9CQ09		P17665	COX7C	cytochrome c oxidase subunit VIIc(Cox7c)			E9QL08	TACC2
Cct5	P80316;E0CZA1		C0LQ88	SYNC	syncoilin(Sync)			D6RFC2	PTPA
Cct7	P80313		C0LQ87	SYNC	syncoilin(Sync)			Q7SIG6	ASAP2
Hsp90b1	P08113;F7C312		Q8BKT3	GCFC2	GC-rich sequence DNA binding factor 2(Gcfc2)			D6RFC0	TRMT1
Uggt1	Q6P5E4;G3UYG7;G3UZU8;G3UZC1;G3UY73;G3UY35		Q9D898	ARPC5L	actin related protein 2/3 complex, subunit 5-like(Arpc5l)			B1AXN8	RPS6KA3
Csda	Q9JKB3		Q9D7X8	GGCT	gamma-glutamyl cyclotransferase(Ggct)			Q04519	SMPD1
Brp44	Q9D023		F7D232	CRK	v-crk avian sarcoma virus CT10 oncogene homolog(Crk)			Q9D7Z3	NOL7
Aldh1a1	P24549;Q9JHW9;G3UWP3		Q9D7X3	DUSP3	dual specificity phosphatase 3 (vaccinia virus phosphatase VH1-related)(Dusp3)			D6RFB8	POLD1
Tkt	P40142;E0CY51		Q9D892	ITPA	inosine triphosphatase (nucleoside triphosphate pyrophosphatase)(Itpa)			P83093	STIM2
Rps2;Gm8841;Gm6139;Rps2-ps6;Rps2-ps5;Gm4968;Gm8225	P25444;E9PV46;D3YWJ3;D3YVC1;D3YWA0;D3Z659;E9Q1N8;F8VQ36;D3Z536		Q9D890	Tmem254a	transmembrane protein 254a(Tmem254a)			D6RFB1	IFI35
Pdk2	Q9JK42		Q3UH13	TULP4	tubby like protein 4(Tulp4)			Q8BKR5	PPP1R37
Trip11	E9Q512;E9Q4A9		E9QKL0	RAD54L2	RAD54 like 2 (S. cerevisiae)(Rad54l2)			Q6W8Q3	pcp4l1
Col4a3bp	Q9EQG9;Q9EQG9-2;Q9EQG9-3		B1AXL0	HEXDC	hexosaminidase (glycosyl hydrolase family 20, catalytic domain) containing(Hexdc)			P35486	PDHA1
Ndufv2	Q9D6J6;Q9D6J6-2		Q8BKT8	HAUS7	HAUS augmin-like complex, subunit 7(Haus7)			Q3UGN9	STAM
Pccb	Q99MN9;E9Q1J7;E9Q5K5;D3YZC1		Q3UGP8	ALG10B	asparagine-linked glycosylation 10B (alpha-1,2-glucosyltransferase)(Alg10b)			Q80SZ7	GNG5
Ran	P62827;Q61820		Q8N9S3	AHSA2	AHA1, activator of heat shock protein ATPase 2(Ahsa2)			P35487	PDHA2
Idh1	F8WIY0;O88844;D3YVY3		Q3UGP9	LRRC58	leucine rich repeat containing 58(Lrrc58)			Q3TG90	MAPRE2
Prdx4	O08807;B1AZS9		E9QKL6	Ifi204	interferon activated gene 204(Ifi204)			P60229	EIF3E
Hmgb1;Hmg1l1	P63158;D3Z351;D3YZ18;D3YVC6;E9PYZ6		P28076	PSMB9	proteasome (prosome, macropain) subunit, beta type 9 (large multifunctional peptidase 2)(Psmb9)			B1AXI9	CEP131
Cfl1;Gm6180	F8WGL3;P18760;E9Q1T2		Q8BKT7	THOC5	THO complex 5(Thoc5)			Q9D861	PRRX1
Hspe1	Q64433		A2A432	CUL4B	cullin 4B(Cul4b)			B7FAT1	CDKAL1
Eif2s3x;Eif2s3y	Q9Z0N1;Q9Z0N2;A2AAW9		Q71RI9	KYAT3	kynurenine aminotransferase 3(Kyat3)			P61358	RPL27
H1f0	P10922		P60202	PLP1	proteolipid protein (myelin) 1(Plp1)			Q9D868	PPIH
Yars	A2A7S7;Q91WQ3;F6VXZ2		A2A439	TXN2	thioredoxin 2(Txn2)			F7D1U6	CCNH
Ppp3ca	P63328		Q0VG49	2300009A05Rik	RIKEN cDNA 2300009A05 gene(2300009A05Rik)			Q9D864	ACTR6
Dctn1	E9Q586;O08788;E9Q3M3;O08788-2;D3YX34;D3YYG9;D3Z2M9		B1AY02	F13B	coagulation factor XIII, beta subunit(F13b)			F7CPT8	VEZT
Stac3	Q8BZ71		Q06890	CLU	clusterin(Clu)			Q8BL03	SLC25A29
Cav1	P49817;D3Z148;P49817-2;D3Z0J2		Q6URW6	MYH14	myosin, heavy polypeptide 14(Myh14)			Q5F247	SMTNL2
Taldo1	Q93092		D6RFC5	LRRC40	leucine rich repeat containing 40(Lrrc40)			E9QKI4	AKT1S1
Myl2	P51667;E9Q8Y0;D3YUI7;D3YW14;D3Z0I3;F6RBQ5;F6XCE3;D3Z1V1		E9QL08	TACC2	transforming, acidic coiled-coil containing protein 2(Tacc2)			Q80TB8	VAT1L
Pdgfrb	E9QN12;E9QPE2;P05622		D6RFC2	PTPA	protein phosphatase 2 protein activator(Ptpa)			A7MCW6	BRD1
Ppp1r12a	Q9DBR7;Q9DBR7-2;REV__Q9DBR7;REV__Q9DBR7-2		Q7SIG6	ASAP2	ArfGAP with SH3 domain, ankyrin repeat and PH domain 2(Asap2)			E9QKI2	KCNC3
Gm10260;Rps18	F5H8M6;P62270;G3UZW2;D3YWV7;F6YVP7		D6RFC0	TRMT1	tRNA methyltransferase 1(Trmt1)			B7FAT9	GPRC5C
Rpl27;Rpl27-ps1	P61358;G3UWF4;E9PV49;A2A4Q0		B1AXN8	RPS6KA3	ribosomal protein S6 kinase polypeptide 3(Rps6ka3)			Q9D850	TMEM68
Tgm2	P21981;G3UXE8;Q9D7I9		B1AXN9	RPS6KA3	ribosomal protein S6 kinase polypeptide 3(Rps6ka3)			B7FAU3	ATP6AP1
Obscn	E9QQ96;A2AAJ9-2;E9PU99;F6X8F4;F7DCJ0		Q04519	SMPD1	sphingomyelin phosphodiesterase 1, acid lysosomal(Smpd1)			B7FAU2	TAZ
Psmd1	Q3TXS7;D6RGR5		Q9D7Z3	NOL7	nucleolar protein 7(Nol7)			Q9D855	Uqcrb
Acadsb	Q9DBL1;E9Q5L3		E9QKN1	MADD	MAP-kinase activating death domain(Madd)			A2A468	NCOA3
Acot2	Q9QYR9		D6RFB8	POLD1	polymerase (DNA directed), delta 1, catalytic subunit(Pold1)			Q9CVT6	TIMM21
Rpn1	Q91YQ5		B1AXN7	RPS6KA3	ribosomal protein S6 kinase polypeptide 3(Rps6ka3)			Q9D853	METTL10
Bsg	P18572;P18572-2		P83093	STIM2	stromal interaction molecule 2(Stim2)			A2A464	SLC9A8
Rps8;Gm11353;Rps8-ps1	P62242;Q5SZV3;G3XA55		B1AXN5	RPS6KA3	ribosomal protein S6 kinase polypeptide 3(Rps6ka3)			P28028	BRAF
Trap1	Q9CQN1;F6YP65		D6RFB1	IFI35	interferon-induced protein 35(Ifi35)			E9QKH8	CTNND2
Nln	Q91YP2;Q8C7J2		Q8BKR5	PPP1R37	protein phosphatase 1, regulatory subunit 37(Ppp1r37)			A2A472	TOX2
Reep5	G3X8R0;Q60870		Q6W8Q3	pcp4l1	Purkinje cell protein 4-like 1(Pcp4l1)			Q3UGL1	EPS8
Pdpr	Q7TSQ8;D6RD07;D3Z443		P35486	PDHA1	pyruvate dehydrogenase E1 alpha 1(Pdha1)			P28033	CEBPB
Actbl2	Q8BFZ3		Q3UGN9	STAM	signal transducing adaptor molecule (SH3 domain and ITAM motif) 1(Stam)			Q8BKP1	TPD52L2
Lta4h	P24527		Q80SZ7	GNG5	guanine nucleotide binding protein (G protein), gamma 5(Gng5)			Q80TA6	MTMR12
Rnd3	P61588;E9Q8D7		P35487	PDHA2	pyruvate dehydrogenase E1 alpha 2(Pdha2)			Q80TA9	EPG5
Dctn2	Q99KJ8		Q3TG90	MAPRE2	microtubule-associated protein, RP/EB family, member 2(Mapre2)			Q9D7S9	CHMP5
Rps9	Q6ZWN5;Q9CXW7;D3YWH9;F7CJS8;D3Z673;D3YUV6		P60229	EIF3E	eukaryotic translation initiation factor 3, subunit E(Eif3e)			B7FAU8	GDI1
Ca2	P00920		B1AXI9	CEP131	centrosomal protein 131(Cep131)			B7FAU5	EMD
Abce1	P61222		Q9D861	PRRX1	paired related homeobox 1(Prrx1)			B7FAU6	RPL10
Qdpr	Q8BVI4;D3YWR7;D3Z1A1;D3Z099		B7FAT1	CDKAL1	CDK5 regulatory subunit associated protein 1-like 1(Cdkal1)			B7FAU9	FLNA
Oplah	Q8K010;E9Q484;E9PZB8		P61358	RPL27	ribosomal protein L27(Rpl27)			Q9D880	TIMM50
Mapk14	P47811;P47811-4;B2KF35;P47811-2		Q9D868	PPIH	peptidyl prolyl isomerase H(Ppih)			Q9D881	Cox5b
	Q9JKS4-6		F7D1U6	CCNH	cyclin H(Ccnh)			Q9D882	2010107G23Rik
Rplp2;Rplp2-ps1	P99027;G3UW69		Q9D864	ACTR6	ARP6 actin-related protein 6(Actr6)			Q9D883	U2AF1
Fech	Q544X6;P22315;F7CAB4		Q3UGK6	SMARCAD1	SWI/SNF-related, matrix-associated actin-dependent regulator of chromatin, subfamily a, containing DEAD/H box 1(Smarcad1)			Q5F260	ANKRD13B
Rpl13;Rpl13-ps3;Gm10071	P47963;D3YX54;E9PZ94		F7CPT8	VEZT	vezatin, adherens junctions transmembrane protein(Vezt)			Q80TA1	Ept1
Ccdc104	Q8C6E0		Q8BL03	SLC25A29	solute carrier family 25 (mitochondrial carrier, palmitoylcarnitine transporter), member 29(Slc25a29)			E9QKK8	ATP11C
Ctsd	P18242;Q8C243;F6Y6L6;F8WIR1;Q05BF3		Q5F247	SMTNL2	smoothelin-like 2(Smtnl2)			A2A483	ZMYND8
Huwe1	A2AFQ0;Q7TMY8;Q7TMY8-3;Q7TMY8-4;Q7TMY8-2;F6XP90;E9PZ23;F6UYC1		E9QKI4	AKT1S1	AKT1 substrate 1 (proline-rich)(Akt1s1)			A2A3W1	38961
Tcap	O70548		Q80TB8	VAT1L	vesicle amine transport protein 1 like(Vat1l)			F7D1R5	PLAA
Ilkap	Q8R0F6;Q8R0F6-2		E9QKI5	AKT1S1	AKT1 substrate 1 (proline-rich)(Akt1s1)			Q5SXR6	CLTC
Cct8	P42932		A7MCW6	BRD1	bromodomain containing 1(Brd1)			E9QKK1	CENPE
Atp5j	P97450;E9QAD6		E9QKI2	KCNC3	potassium voltage gated channel, Shaw-related subfamily, member 3(Kcnc3)			Q5SXR2	VMP1
Psmc6	P62334		B7FAT9	GPRC5C	G protein-coupled receptor, family C, group 5, member C(Gprc5c)			Q9D7V1	SH2D4A
Mccc2	Q3ULD5;Q6PD20;F6ZNH0;Q8K1L7		Q9D850	TMEM68	transmembrane protein 68(Tmem68)			Q9D7V2	LYSMD2
Ank1	Q02357-6;D3YTV8;E9QNT8;Q02357;B7ZW98;G5E8J2;Q02357-2;Q02357-5;E9QLM8;Q02357-4;Q0VGY9;D3Z5M4;E9QPP1;G8JL84;Q02357-3;E9QPV4;F7D1P5;G3UY11;D6RJ51		B7FAU3	ATP6AP1	ATPase, H+ transporting, lysosomal accessory protein 1(Atp6ap1)			Q0PGA1	CYP2E1
Prps1l3;Prps1	G3UXL2;Q9D7G0		B7FAU2	TAZ	tafazzin(Taz)			Q3UGI9	FBXO7
Apoa1bp	Q8K4Z3		Q9D855	Uqcrb	ubiquinol-cytochrome c reductase binding protein(Uqcrb)			Q9D879	ATPIF1
Hagh	G5E8T9;Q99KB8;Q99KB8-2;E9PYA3;E9Q2H8;D3YWI0;D3YUX8;D3YV58		A2A468	NCOA3	nuclear receptor coactivator 3(Ncoa3)			Q9CW79	GOLGA1
Pgp	Q8CHP8		Q9CVT6	TIMM21	tranlocase of inner mitochondrial membrane 21(Timm21)			Q9D7V9	NAAA
Ndufa5	Q9CPP6;D3YTQ8		Q9D853	METTL10	methyltransferase like 10(Mettl10)			Q5F258	GIT1
Rab10	P61027		A2A464	SLC9A8	solute carrier family 9 (sodium/hydrogen exchanger), member 8(Slc9a8)			Q3UGJ0	IP6K1
Scrn3	Q3TMH2;A2AWQ9		P28028	BRAF	Braf transforming gene(Braf)			F7C0H6	CNRIP1
Ndufs7	Q9DC70		E9QKH8	CTNND2	catenin (cadherin associated protein), delta 2(Ctnnd2)			B1AXJ2	TEPSIN
Mccc1	Q99MR8;D6RI29;F6Z2J7;D6RFE1		A2A472	TOX2	TOX high mobility group box family member 2(Tox2)			Q80SU7	Gm4070
Cndp2	Q9D1A2;F6XEL6		Q3UGL1	EPS8	epidermal growth factor receptor pathway substrate 8(Eps8)			Q9D8B4	NDUFA11
Mif	P34884		P28033	CEBPB	CCAAT/enhancer binding protein (C/EBP), beta(Cebpb)			Q80T69	RSBN1
Letm1	Q9Z2I0		Q8BKP1	TPD52L2	tumor protein D52-like 2(Tpd52l2)			Q9D8B3	CHMP4B
Eif3a	P23116;Q3UM46		Q80TA6	MTMR12	myotubularin related protein 12(Mtmr12)			Q5RIM6	NCOR1
Ndufb7	Q9CR61		Q80TA9	EPG5	ectopic P-granules autophagy protein 5 homolog (C. elegans)(Epg5)			F7D1H9	CSE1L
Rpl8	P62918		Q9D7S9	CHMP5	charged multivesicular body protein 5(Chmp5)			B1AXU4	PJA1
Apoa4	P06728		B7FAU7	ATP6AP1	ATPase, H+ transporting, lysosomal accessory protein 1(Atp6ap1)			E9QKE3	HSPB2
Ndufb6	Q3UIU2;A2AP32		B7FAU8	GDI1	guanosine diphosphate (GDP) dissociation inhibitor 1(Gdi1)			E9QKE4	RAB3GAP2
Eif4a2	P10630-2;P10630;Q8BTU6;E9Q561;D6RJ11;D6RJ60		B7FAU5	EMD	emerin(Emd)			A2ANA0	SEC23B
Cox6a2	P43023		B7FAU6	RPL10	ribosomal protein L10(Rpl10)			Q059P4	FILIP1
Dpysl2	O08553		B7FAU9	FLNA	filamin, alpha(Flna)			Q9D8B7	JAM3
Capn3	Q64691;Q64691-2;A2AVV6;A2AVV7;A2AVV5;Q0VGP9;E9Q198;E9PVK1		Q9D880	TIMM50	translocase of inner mitochondrial membrane 50(Timm50)			Q80ST9	LCA5
Sdhc	Q9CZB0;F8WGB3;D3Z1A8		Q9D881	Cox5b	cytochrome c oxidase subunit Vb(Cox5b)			Q3UGX8	RAPGEF1
Cnot1	Q6ZQ08-4;Q6ZQ08;Q6ZQ08-3;F6ZAI9		B7FAV1	FLNA	filamin, alpha(Flna)			Q8JZL3	THTPA
Apoo	Q9DCZ4;B1ASQ2;Q9D186		Q9D882	2010107G23Rik	RIKEN cDNA 2010107G23 gene(2010107G23Rik)			Q8JZL1	IL17RD
Kng1	O08677;D3YTY9;O08677-3;D3Z2B2		Q9D883	U2AF1	U2 small nuclear ribonucleoprotein auxiliary factor (U2AF) 1(U2af1)			B1AY50	ETL4
Synpo	Q8CC35-2;E9Q3E2		Q5F260	ANKRD13B	ankyrin repeat domain 13b(Ankrd13b)			B1AXT0	NONO
Ndufs8	Q8K3J1		Q80TA1	Ept1	ethanolaminephosphotransferase 1 (CDP-ethanolamine-specific)(Ept1)			Q8JZK9	HMGCS1
Serpinh1	P19324		A2A473	TOX2	TOX high mobility group box family member 2(Tox2)			E9QKC6	TRIM2
Lmnb1	P14733		E9QKK8	ATP11C	ATPase, class VI, type 11C(Atp11c)			B7ZJH9	SIGMAR1
Per1	F6WF85;O35973;Q8CHR1;Q8C4K7;E9Q8V5;O70361;E9PV88		A2A483	ZMYND8	zinc finger, MYND-type containing 8(Zmynd8)			Q3UH93	PLXND1
F10	Q3U3V1;O88947;Q80Y26;D3Z215;D3Z521;D3Z7R3		A2A482	ZMYND8	zinc finger, MYND-type containing 8(Zmynd8)			Q3UGX2	SPTB
Murc	A2AMM0		A2A3W1	38961	septin 6(Sept6)			P37889	FBLN2
Kiaa0564	Q8CC88;Q8CC88-2;Q9DBH4;Q8CC88-3;F8WHW7		F7D1R5	PLAA	phospholipase A2, activating protein(Plaa)			Q9CWD3	NUDT17
Dag1	Q62165		Q5SXR6	CLTC	clathrin, heavy polypeptide (Hc)(Cltc)			Q3UH66	WNK2
Uqcrh	P99028;Q9D2Q7		E9QKK1	CENPE	centromere protein E(Cenpe)			Q3UH67	ADAM19
Asrgl1	Q8C0M9		Q5SXR2	VMP1	vacuole membrane protein 1(Vmp1)			Q3UH68	LIMCH1
	Q923T9-3		Q9D7V1	SH2D4A	SH2 domain containing 4A(Sh2d4a)			B1AXW4	PRDX1
Actn4	P57780		Q9D7V2	LYSMD2	LysM, putative peptidoglycan-binding, domain containing 2(Lysmd2)			A2ANC6	AP5S1
Hnrnpk;Gm7964	P61979-2;P61979;D3YWG1		Q0PGA1	CYP2E1	cytochrome P450, family 2, subfamily e, polypeptide 1(Cyp2e1)			E9QKG3	TRMT11
Rps13	P62301;Q921R2		A2A484	ZMYND8	zinc finger, MYND-type containing 8(Zmynd8)			B1AXW3	AKR1A1
Ube2l3	P68037;D3YZS3		Q3UGI9	FBXO7	F-box protein 7(Fbxo7)			Q8JZM0	TFB1M
Fgb	Q8K0E8		Q9D879	ATPIF1	ATPase inhibitory factor 1(Atpif1)			E9QKG2	KATNA1
Casq2	B9EHC7;E9PXG0;O09161;E9PZ67		Q9CW79	GOLGA1	golgi autoantigen, golgin subfamily a, 1(Golga1)			B1AY88	GTDC1
Ddx3x;D1Pas1	Q62167;P16381		Q9D7V9	NAAA	N-acylethanolamine acid amidase(Naaa)			B1AY86	plxdc2
Rab11fip1	E9Q8L9;Q9D620		Q5F258	GIT1	G protein-coupled receptor kinase-interactor 1(Git1)			E9QKG5	PRRC2C
Dhdh	F6Z0K0;Q9DBB8		Q3UGJ0	IP6K1	inositol hexaphosphate kinase 1(Ip6k1)			E9QKG6	ANKRD17
Cct6a	P80317;E9QPA6		Q5F259	ANKRD13B	ankyrin repeat domain 13b(Ankrd13b)			F7BP55	AK2
Ephx2	P34914;P34914-2		F7C0H6	CNRIP1	cannabinoid receptor interacting protein 1(Cnrip1)			Q8BKY8	MTERF2
Hnrnpa2b1	O88569;F6U106;O88569-2;O88569-3		B1AXJ2	TEPSIN	TEPSIN, adaptor related protein complex 4 accessory protein(Tepsin)			Q9CWD9	JAM2
Rpl5	P47962;D3YYV8		B1AXJ1	TEPSIN	TEPSIN, adaptor related protein complex 4 accessory protein(Tepsin)			Q9D8D8	PRMT3
Hist1h1e	P43274;Q07133		Q80SU7	Gm4070	predicted gene 4070(Gm4070)			Q9CWD8	NUBPL
Iars	Q8BU30;E9Q866;F6Q6R1		Q9D8B4	NDUFA11	NADH dehydrogenase (ubiquinone) 1 alpha subcomplex 11(Ndufa11)			Q3UH60	DIP2B
Ube2n;Ube2nl	P61089;G5E8Z0		Q80T69	RSBN1	rosbin, round spermatid basic protein 1(Rsbn1)			F7CPG6	EIF2B4
Rbm25	B2RY56-2;B2RY56;B2RY56-3		Q9D8B3	CHMP4B	charged multivesicular body protein 4B(Chmp4b)			Q9D8C3	ALG13
Psma7	Q9Z2U0;Q9CWH6;B7ZMS4;F6ZKL1		P31154	AMD1	S-adenosylmethionine decarboxylase 1(Amd1)			Q5F2B1	MPDU1
Anxa5	P48036		Q5RIM6	NCOR1	nuclear receptor co-repressor 1(Ncor1)			B1AY71	FGGY
Iars2	Q8BIJ6;E9PWN2;E9PWN3		F7D1H9	CSE1L	chromosome segregation 1-like (S. cerevisiae)(Cse1l)			Q8JZN1	Mgl2
Rps19-ps4;Rps19;Rps19-ps1	F8VQH5;Q9CZX8;D3Z722;D3Z5R8;F6Q5Z8;D3YUG3;D3YUT3;F8VQL3		B1AXU4	PJA1	praja ring finger 1, E3 ubiquitin protein ligase(Pja1)			Q71S36	PGLYRP2
Dnaja2	Q9QYJ0		E9QKE3	HSPB2	heat shock protein 2(Hspb2)			Q8JZN5	ACAD9
Gm4963;Rps25	D3YXG3;P62852		B1AXU3	PJA1	praja ring finger 1, E3 ubiquitin protein ligase(Pja1)			Q8JZN3	KCNJ14
Uqcr10	Q8R1I1		E9QKE4	RAB3GAP2	RAB3 GTPase activating protein subunit 2(Rab3gap2)			Q8JZM7	CDC73
Rps16	P14131		A2ANA0	SEC23B	SEC23 homolog B, COPII coat complex component(Sec23b)			Q8BKZ9	PDHX
Akr7a2	Q8CG76		Q059P4	FILIP1	filamin A interacting protein 1(Filip1)			Q8BKZ6	WDR92
Smtnl2	Q8CI12;Q5F247;F6W181		Q9D8B7	JAM3	junction adhesion molecule 3(Jam3)			Q9D8C8	PPP1R35
Ank3	G5E8K5;G5E8K3;G5E8K2;G5E8C5;G5E8K4;G3X971;G3X9A5		Q80ST9	LCA5	Leber congenital amaurosis 5 (human)(Lca5)			Q9D8C9	Pnp2
Usp5	Q3U4W8;P56399;D3Z4K7		Q3UGX8	RAPGEF1	Rap guanine nucleotide exchange factor (GEF) 1(Rapgef1)			Q3UH70	BRD4
Psmb1	O09061		Q8JZL3	THTPA	thiamine triphosphatase(Thtpa)			P61327	magoh
Fxr1	Q61584;Q61584-3;F6R9D8;F6YLE3;Q61584-4;F8WHA2;Q61584-6;F8WH60;Q61584-5;Q61584-2;F7BNV1		Q8JZL1	IL17RD	interleukin 17 receptor D(Il17rd)			Q80SY4	MIB1
Aars	Q8BGQ7		B1AY50	ETL4	enhancer trap locus 4(Etl4)			D6RFE2	RNF31
Thbs4	Q9Z1T2		B1AXT0	NONO	non-POU-domain-containing, octamer binding protein(Nono)			Q3TFP8	PGRMC1
Vprbp	Q80TR8;Q80TR8-4;Q80TR8-2;Q80TR8-3		E9QKD1	NOL8	nucleolar protein 8(Nol8)			Q80SY6	ADAL
Cops4	O88544;F6QTS1;D3YV99;D3Z1R9;D6RG47		Q8JZK9	HMGCS1	3-hydroxy-3-methylglutaryl-Coenzyme A synthase 1(Hmgcs1)			Q80SY5	PRPF38B
Rps20	P60867		E9QKC6	TRIM2	tripartite motif-containing 2(Trim2)			P56212	ARPP19
Cap2	Q9CYT6;D3YTR7		B7ZJH9	SIGMAR1	sigma non-opioid intracellular receptor 1(Sigmar1)			P56213	GFER
Slc25a5	P51881		Q3UH93	PLXND1	plexin D1(Plxnd1)			Q3UGS4	fam195b
Prep	Q9QUR6;E9Q0H7		Q3UGX2	SPTB	spectrin beta, erythrocytic(Sptb)			Q3TFP0	SRSF10
Ppp1r35	Q9D8C8;F6XYC5		P37889	FBLN2	fibulin 2(Fbln2)			Q3TG10	HLCS
Apool	Q78IK4;E9PUP2;B1AV14		Q9CWD3	NUDT17	nudix (nucleoside diphosphate linked moiety X)-type motif 17(Nudt17)			Q8BKW4	ZCCHC4
Mug1	P28665		Q3UH66	WNK2	WNK lysine deficient protein kinase 2(Wnk2)			P00397	COX1
Adk	P55264		Q3UH67	ADAM19	a disintegrin and metallopeptidase domain 19 (meltrin beta)(Adam19)			Q8BL86	MBLAC2
Mtco3;mt-Co3	P00416;Q7JCA9		Q3UH68	LIMCH1	LIM and calponin homology domains 1(Limch1)			Q8JZN7	RHOT2
Eno1	B0QZL1;B1ARR6		B1AXW4	PRDX1	peroxiredoxin 1(Prdx1)			Q8BL80	ARHGAP22
	Q99P72-1		A2ANC6	AP5S1	adaptor-related protein 5 complex, sigma 1 subunit(Ap5s1)			B1AY10	NFX1
Myh11	E9QPE7;O08638-2		E9QKG3	TRMT11	tRNA methyltransferase 11(Trmt11)			D6RFD3	P4HA3
Thop1	Q8C1A5		B1AXW3	AKR1A1	aldo-keto reductase family 1, member A1 (aldehyde reductase)(Akr1a1)			Q3UH59	MYH10
Ktn1	F8VQC7;E9QQ66		A2ANC5	AP5S1	adaptor-related protein 5 complex, sigma 1 subunit(Ap5s1)			Q8BL99	DOPEY1
Ttn	E9Q8K5;E9Q8N1;F6RSJ3;A2AT65;A2AT64		Q8JZM0	TFB1M	transcription factor B1, mitochondrial(Tfb1m)			D6RFD5	MPP1
Asph	A2AL78;Q9D7J8;Q9CR06;A2AL76		E9QKG2	KATNA1	katanin p60 (ATPase-containing) subunit A1(Katna1)			Q3TFQ1	SPRYD7
Dst	E9PXE5;Q91ZU6;E9QL23;Q91ZU6-2		B1AY88	GTDC1	glycosyltransferase-like domain containing 1(Gtdc1)			B1AXP6	TOMM5
Mylk	B1B1A8;Q6PDN3;Q6PDN3-3;Q6PDN3-2;Q8BJ10		B1AY87	GTDC1	glycosyltransferase-like domain containing 1(Gtdc1)			D6RFD6	RFT1
Dbi	P31786;F6ZM12;Q4VWZ5;F6WUQ1		B1AXW6	PRDX1	peroxiredoxin 1(Prdx1)			D6RFD7	ACADM
Tns1	E9Q0S6;Q9DBT6;Q8C6V6		B1AY86	plxdc2	plexin domain containing 2(Plxdc2)			D6RFD9	ABCB9
Ubr4	A2AN08;A2AN08-3;A2AN08-2;F6SSP6;A2AN08-4		F7BP45	POLG	polymerase (DNA directed), gamma(Polg)			B1AY13	USP24
Acly	Q3V117;Q91V92;Q3TS02		E9QKG5	PRRC2C	proline-rich coiled-coil 2C(Prrc2c)			Q8BKX6	SMG1
Sgca	P82350;Q5SWB4;Q5SWB0		B1AXW5	PRDX1	peroxiredoxin 1(Prdx1)			Q8BL97	SRSF7
Map2k6	P70236;A2AGS2		B1AY85	plxdc2	plexin domain containing 2(Plxdc2)			Q8BL66	EEA1
Psmc2	Q8BVQ9;P46471		E9QKG6	ANKRD17	ankyrin repeat domain 17(Ankrd17)			Q8BL65	ABLIM2
Gstk1	Q9DCM2		F7BP55	AK2	adenylate kinase 2(Ak2)			Q8JZQ2	AFG3L2
Canx	P35564		Q8BKY8	MTERF2	mitochondrial transcription termination factor 2(Mterf2)			Q6PRU9	N6AMT1
Ciz1	Q8VEH2;A2AN61;Q3TXU6;Q3UUV0;E9PZ29;F6XWQ4;F6S5B6;F7AT58;F7D5G9;F7BM53;F6WF06;F6Q3Z1		A2ANC4	AP5S1	adaptor-related protein 5 complex, sigma 1 subunit(Ap5s1)			Q8BKU8	TMEM87B
Apeh	Q8R146;Q8R146-2		Q9CWD9	JAM2	junction adhesion molecule 2(Jam2)			F7D1J2	RIPK1
Cox7c;Gm3386	P17665;E9Q463;G3X8T4		Q9D8D8	PRMT3	protein arginine N-methyltransferase 3(Prmt3)			Q80SW1	AHCYL1
	Q64514-2		Q9CWD8	NUBPL	nucleotide binding protein-like(Nubpl)			Q8JZQ9	EIF3B
Pacsin3	Q99JB8;A6PWR1;B1AW91;B1AW93;B1AW94;B1AW92;F6W8Y8;B1AW95		Q3UH60	DIP2B	disco interacting protein 2 homolog B(Dip2b)			B1AXS7	ZMYM3
	O35226-2;O35226-3;O35226-5;F7AI87		F7CPG6	EIF2B4	eukaryotic translation initiation factor 2B, subunit 4 delta(Eif2b4)			Q80T85	DCAF5
Rcn1	Q05186		Q9D8C3	ALG13	asparagine-linked glycosylation 13(Alg13)			Q3UH23	TM9SF3
Gbe1	Q9D6Y9;G3UW30;F6ZHD8		Q5F2B1	MPDU1	mannose-P-dolichol utilization defect 1(Mpdu1)			Q5RJ54	ZSCAN26
Hsph1	Q61699;Q61699-2;E9Q0U7;D3Z3I9;D3Z027		Q9D8C4	IFI35	interferon-induced protein 35(Ifi35)			E9QKB6	PLEKHG2
Aco1	Q8VDC3;P28271		B1AY71	FGGY	FGGY carbohydrate kinase domain containing(Fggy)			P00375	DHFR
Fth1	P09528		Q8JZN1	Mgl2	macrophage galactose N-acetyl-galactosamine specific lectin 2(Mgl2)			Q8BL63	PIGK
Rpl23	P62830;A2A6F8		Q71S36	PGLYRP2	peptidoglycan recognition protein 2(Pglyrp2)			E9QKB1	DLC1
Ap1b1	O35643;Q8CC13;Q5SVG4;Q5SVG5		Q8JZN5	ACAD9	acyl-Coenzyme A dehydrogenase family, member 9(Acad9)			B1AXR2	HAUS6
Pdp1	A2AJQ0;A8Y5Q0;A2AJP9;Q3UV70		Q8JZN3	KCNJ14	potassium inwardly-rectifying channel, subfamily J, member 14(Kcnj14)			E9QKB2	HABP4
Kiaa1671	Q8BRV5		Q8JZM7	CDC73	cell division cycle 73, Paf1/RNA polymerase II complex component(Cdc73)			Q3UGR5	HDHD2
Mtnd5;mt-Nd5	P03921;Q9MD82		Q8BKZ9	PDHX	pyruvate dehydrogenase complex, component X(Pdhx)			E9QKA4	SRRM1
Rpl11;Gm10036;Gm10288;Gm7589	Q9CXW4;E9PYL9;D3Z3K1;D3YW69;E9Q0L4		Q8BKZ6	WDR92	WD repeat domain 92(Wdr92)			E9QKA6	ECE2
Mavs	Q8VCF0		Q9D8C8	PPP1R35	protein phosphatase 1, regulatory subunit 35(Ppp1r35)			D6RFP6	TESK1
Fn1	G5E8B8;P11276		Q9D8C9	Pnp2	purine-nucleoside phosphorylase 2(Pnp2)			Q3TGF2	FAM107B
Mpi	Q924M7;F6Q3K8		Q3UH70	BRD4	bromodomain containing 4(Brd4)			P37804	TAGLN
Hnrnpu	Q8VEK3;G3XA10		P61327	magoh	mago homolog, exon junction complex core component(Magoh)			Q5SXE4	KSR1
Pdcd6ip	Q9WU78-3;Q9WU78;E9QQ36;Q9WU78-2		Q80SY4	MIB1	mindbomb E3 ubiquitin protein ligase 1(Mib1)			D6RFP5	RRM2B
Flnb	Q80X90		D6RFE2	RNF31	ring finger protein 31(Rnf31)			Q3UHA3	SPG11
Cbr1	P48758		Q3TFP8	PGRMC1	progesterone receptor membrane component 1(Pgrmc1)			E9QJZ1	Gm2001
Dynll2	Q9D0M5;D6RIN4;G5E8Z1		Q80SY6	ADAL	adenosine deaminase-like(Adal)			D6RFP3	TMEM41B
Rhoa	Q9QUI0;Q9CR99		B1AXQ0	GRHPR	glyoxylate reductase/hydroxypyruvate reductase(Grhpr)			Q8BKC5	IPO5
Blmh	Q8R016;E9PY26;E9PZH4;E9QA53;E9Q6V3;E9PYU0		Q80SY5	PRPF38B	PRP38 pre-mRNA processing factor 38 (yeast) domain containing B(Prpf38b)			Q8BKC8	PI4KB
Sun2	Q8BJS4;Q8BJS4-2;Q8BJS4-3;E0CY39;E0CY32		P56212	ARPP19	cAMP-regulated phosphoprotein 19(Arpp19)			Q000W5	Gbp10
Mapk12	O08911;D6RG58		P56213	GFER	growth factor, erv1 (S. cerevisiae)-like (augmenter of liver regeneration)(Gfer)			Q6Q2Z6	acot5
Bpgm	P15327;D3Z223;D3YUE8;D3YYH3		Q3UGS4	fam195b	family with sequence similarity 195, member B(Fam195b)			Q8JZT4	GNAI2
Setd2	E9Q5F9;G3X921;G3UZ69;G3UYE0;G3UY32;G3UZC5		Q3TFP0	SRSF10	serine/arginine-rich splicing factor 10(Srsf10)			Q9CWI3	BCCIP
Ndufs6	P52503;D3YW32		Q3TG10	HLCS	holocarboxylase synthetase (biotin- [propriony-Coenzyme A-carboxylase (ATP-hydrolysing)] ligase)(Hlcs)			P36993	PPM1B
Gc	P21614		Q8BKW4	ZCCHC4	zinc finger, CCHC domain containing 4(Zcchc4)			D6RFQ8	GPT2
Rab1A;Rab1	P62821;D3YX72;D3Z5G6		P00397	COX1	cytochrome c oxidase subunit I(COX1)			Q3TGE9	TBC1D1
Ndufb11	O09111		Q8BL86	MBLAC2	metallo-beta-lactamase domain containing 2(Mblac2)			D6RFQ0	DCPS
Rab2a	P53994		Q8JZN7	RHOT2	ras homolog family member T2(Rhot2)			A2A4B1	LPIN3
Serbp1	Q9CY58		Q8BL80	ARHGAP22	Rho GTPase activating protein 22(Arhgap22)			Q9CWJ9	ATIC
Serpinc1	P32261		F7CPM1	BCAS3	breast carcinoma amplified sequence 3(Bcas3)			Q8JZS2	MLF1
Acad9	Q8JZN5;F6W0S5;F6TBZ5		B1AXP0	RPS6KA3	ribosomal protein S6 kinase polypeptide 3(Rps6ka3)			Q8JZS0	LIN7A
Vwa5a	Q99KC8;F6TIL5;Q8BGF0;Q6P8K4;D3Z518;D3Z671		B1AY10	NFX1	nuclear transcription factor, X-box binding 1(Nfx1)			Q8JZS6	N4BP2L2
Hibadh	Q99L13;E9Q155		D6RFD3	P4HA3	procollagen-proline, 2-oxoglutarate 4-dioxygenase (proline 4-hydroxylase), alpha polypeptide III(P4ha3)			Q8JZS7	HMGCLL1
Ddx1	Q91VR5		Q3UH59	MYH10	myosin, heavy polypeptide 10, non-muscle(Myh10)			Q9CWJ0	CARS2
Ndufa3	Q9CQ91;D3Z670		Q8BL99	DOPEY1	dopey family member 1(Dopey1)			A2ANZ2	3110043O21Rik
Ndufa7	Q9Z1P6		D6RFD5	MPP1	membrane protein, palmitoylated(Mpp1)			Q02395	MTF2
Cops2	P61202-2;P61202;A2AQE4		Q3TFQ1	SPRYD7	SPRY domain containing 7(Spryd7)			Q8JZS9	MRPL48
Mars	E9QB02;F6W0G8		B1AXP6	TOMM5	translocase of outer mitochondrial membrane 5 homolog (yeast)(Tomm5)			D6RFR7	appl2
Cdh13	Q9WTR5;F6QTN3		D6RFD6	RFT1	RFT1 homolog(Rft1)			P00342	ldhc
Psmd6	Q99JI4		D6RFD7	ACADM	acyl-Coenzyme A dehydrogenase, medium chain(Acadm)			P03899	ND3
Twf2	Q9Z0P5;Q9Z0P5-2		D6RFD9	ABCB9	ATP-binding cassette, sub-family B (MDR/TAP), member 9(Abcb9)			Q5SXG1	MINK1
Atp2a2	O55143;F8WI94		B1AY13	USP24	ubiquitin specific peptidase 24(Usp24)			F7AEX1	GRK2
Psmc5	P62196;E9Q0L5		Q8BKX6	SMG1	SMG1 homolog, phosphatidylinositol 3-kinase-related kinase (C. elegans)(Smg1)			Q9CWK8	SNX2
Psmd13	Q9WVJ2;E9Q5I9;E9Q0U1;F6ZQQ3;F6PXS6;E9PY93		Q8BL97	SRSF7	serine/arginine-rich splicing factor 7(Srsf7)			Q9D8K3	DERL3
Kars	Q99MN1;Q8R2P8		Q8BKX1	BAIAP2	brain-specific angiogenesis inhibitor 1-associated protein 2(Baiap2)			Q9CWK3	CD2BP2
Capns1	D3YW48;O88456;Q9D7J7		Q8BL66	EEA1	early endosome antigen 1(Eea1)			Q8JZV7	AMDHD2
Psme2	P97372;G3X9V0;E0CZ90		Q8BL65	ABLIM2	actin-binding LIM protein 2(Ablim2)			Q8JZV9	BDH2
Tacc2	E9Q8T1;E9Q9Z4;E9QL08;G8JL38;Q9JJG0-3;Q9JJG0-4;Q9JJG0;Q9JJG0-2		Q8JZQ2	AFG3L2	AFG3-like AAA ATPase 2(Afg3l2)			Q9CWK0	RPL14
Psmc1	P62192		Q6PRU9	N6AMT1	N-6 adenine-specific DNA methyltransferase 1 (putative)(N6amt1)			D6RG47	COPS4
Fitm1	Q91V79		Q3UH28	ZMYND8	zinc finger, MYND-type containing 8(Zmynd8)			D6RFS8	NEPRO
Kera	E9PVH7;O35367		Q8BKU8	TMEM87B	transmembrane protein 87B(Tmem87b)			D6RG49	FAM76B
Qars	Q8BML9;D3Z158;Q8R1V9;F6TDS3		F7D1J2	RIPK1	receptor (TNFRSF)-interacting serine-threonine kinase 1(Ripk1)			P03888	ND1
D10Wsu52e	Q99LF4		Q80SW1	AHCYL1	S-adenosylhomocysteine hydrolase-like 1(Ahcyl1)			Q00196	POU2F2
Capn2	O08529;E9PWN1		Q8JZQ9	EIF3B	eukaryotic translation initiation factor 3, subunit B(Eif3b)			D6RG40	CHKA
Col15a1	O35206;A2AJY2;A2AJY5;A2AJY7		B1AXS7	ZMYM3	zinc finger, MYM-type 3(Zmym3)			D6RFS3	CLCN2
Prx	E9QQ57;Q6NVF7;O55103;O55103-2		B1AXS8	ZMYM3	zinc finger, MYM-type 3(Zmym3)			Q8JZU2	SLC25A1
Dnpep	Q9Z2W0;Q8BPW9		Q80T85	DCAF5	DDB1 and CUL4 associated factor 5(Dcaf5)			Q8JZU0	NUDT13
Mcpt4	Q3UN88;P21812;P11034		B1AXS6	ZMYM3	zinc finger, MYM-type 3(Zmym3)			Q9CWL8	CTNNBL1
Lap3	Q9CPY7;Q9CPY7-2		B1AXS9	ZMYM3	zinc finger, MYM-type 3(Zmym3)			Q9D8L5	CCDC91
Psmb5	O55234;D3Z2T2		B1AY49	ETL4	enhancer trap locus 4(Etl4)			P03893	ND2
Pdlim7	Q8BVJ7		Q3UH23	TM9SF3	transmembrane 9 superfamily member 3(Tm9sf3)			Q9CWL2	CASZ1
mt-Co1;Mtco1	Q70YN3;P00397		Q5RJ54	ZSCAN26	zinc finger and SCAN domain containing 26(Zscan26)			Q9D8L3	SSR4
Ndufs4	E9QPX3;Q9CXZ1		E9QKB6	PLEKHG2	pleckstrin homology domain containing, family G (with RhoGef domain) member 2(Plekhg2)			E9QJV4	PRPF39
Ehd1	F6YBI4;Q9WVK4;F6Y7R7		P00375	DHFR	dihydrofolate reductase(Dhfr)			Q5F2C5	ACSL6
Map2k2	Q63932;Q3UPM3;D3Z446		Q8BL63	PIGK	phosphatidylinositol glycan anchor biosynthesis, class K(Pigk)			E9QK78	STAT1
Rpl18	P35980;G3UZK4;G3UZJ6;G3UX28;G3UYV6		E9QKB1	DLC1	deleted in liver cancer 1(Dlc1)			P00329	ADH1
Psmc4	P54775		B1AXR2	HAUS6	HAUS augmin-like complex, subunit 6(Haus6)			Q5SXA5	TOM1L2
Tgfbi	P82198;Q3UXJ2		E9QKB2	HABP4	hyaluronic acid binding protein 4(Habp4)			B1AXY1	DNAJA1
Rpl19	P84099;A2A547		Q3UGR5	HDHD2	haloacid dehalogenase-like hydrolase domain containing 2(Hdhd2)			Q8JZX9	CDC42EP2
Klhl31	G3X9D8;Q8BWA5		Q8JZR2	CRK	v-crk avian sarcoma virus CT10 oncogene homolog(Crk)			Q9CWE0	MTFR1L
Uso1	Q9Z1Z0;Q9Z1Z0-4;Q9Z1Z0-3		Q8JZR0	ACSL5	acyl-CoA synthetase long-chain family member 5(Acsl5)			Q8JZX5	LRRC57
Mtnd1	P03888		E9QKA4	SRRM1	serine/arginine repetitive matrix 1(Srrm1)			Q9D8E6	RPL4
Pabpc4;Gm10110	Q6PHQ9;A3KFU5;Q91YZ8;D3Z5M2;E9PW32;E9PVY5;G5E8X2		E9QKA6	ECE2	endothelin converting enzyme 2(Ece2)			E9QK82	MPZ
Ndufb3	Q9CQZ6		D6RFP6	TESK1	testis specific protein kinase 1(Tesk1)			F7C090	BECN1
Cat	P24270;A2AL20		Q3TGF2	FAM107B	family with sequence similarity 107, member B(Fam107b)			E9QK83	UTP20
Timp1	P12032		P37804	TAGLN	transgelin(Tagln)			E9QK84	GPX5
Gm3839	E9QAC7		Q5SXE4	KSR1	kinase suppressor of ras 1(Ksr1)			Q5F2D9	ARRB2
Myo1c	Q9WTI7-3;Q9WTI7;Q9WTI7-4;F8WIE8;Q5ND45		D6RFP5	RRM2B	ribonucleotide reductase M2 B (TP53 inducible)(Rrm2b)			E9QK89	MDC1
Psmd3	P14685;F7B7L8		Q3UHA3	SPG11	spastic paraplegia 11(Spg11)			E9QJW9	TPSB2
Gpx3	P46412;D3Z2Y7;F2Z3Y2;E9QK84		E9QJZ1	Gm2001	predicted gene 2001(Gm2001)			Q6W9J6	H2-M2
Uchl3;Uchl4	Q9JKB1;E9Q111;P58321		D6RFP3	TMEM41B	transmembrane protein 41B(Tmem41b)			B1AXZ0	ELAVL2
Col4a1	P02463		Q5SXE1	KSR1	kinase suppressor of ras 1(Ksr1)			E9QJW0	MGST1
Fga	E9PV24;Q99K47		Q5SXE2	KSR1	kinase suppressor of ras 1(Ksr1)			E9QJW1	BTBD11
Sacm1l	Q9EP69		Q8BKC5	IPO5	importin 5(Ipo5)			Q80T21	ADAMTSL4
Hspb2	E9QKE3;Q99PR8;Q99PR8-2		Q8BKC8	PI4KB	phosphatidylinositol 4-kinase, catalytic, beta polypeptide(Pi4kb)			Q9CWF2	TUBB2B
Sdpr	Q63918		Q000W5	Gbp10	guanylate-binding protein 10(Gbp10)			Q9CWF6	BBS2
Nap1l4	E9Q6R0;B7ZNL2;Q78ZA7		Q6Q2Z6	acot5	acyl-CoA thioesterase 5(Acot5)			Q8JZW4	CPNE5
Arcn1	Q5XJY5		Q8JZT4	GNAI2	guanine nucleotide binding protein (G protein), alpha inhibiting 2(Gnai2)			E9QJX9	STAT2
Hspb8	Q9JK92		Q9CWI3	BCCIP	BRCA2 and CDKN1A interacting protein(Bccip)			Q5F2E7	NUFIP2
Fhod1	Q6P9Q4		P36993	PPM1B	protein phosphatase 1B, magnesium dependent, beta isoform(Ppm1b)			Q5F2E8	TAOK1
Rpl12	P35979;F8VQK7;D3YX33		D6RFQ8	GPT2	glutamic pyruvate transaminase (alanine aminotransferase) 2(Gpt2)			Q5SXC3	VEZF1
Hsp90aa1	P07901;B7ZC50;B7ZC49;A2A6A2		Q3TGE9	TBC1D1	TBC1 domain family, member 1(Tbc1d1)			D6RFN2	EIF2A
Psmc3	O88685;A2AGN7;B7ZCF1;F6Q2E3		D6RFQ0	DCPS	decapping enzyme, scavenger(Dcps)			D6RFN6	CASP2
Plg	P20918		A2A4B1	LPIN3	lipin 3(Lpin3)			Q5SXC9	MRPS23
Rpl9;Rpl9-ps6;Gm5451	P51410;G3UW34;D3YYQ0;D3Z629		Q9CWJ9	ATIC	5-aminoimidazole-4-carboxamide ribonucleotide formyltransferase/IMP cyclohydrolase(Atic)			Q02384	SOS2
Sypl1;Sypl	O09117;O09117-2;D6RFU9		Q8JZS2	MLF1	myeloid leukemia factor 1(Mlf1)			D6RFN8	MTMR14
Mpst	Q3UW66;Q99J99;D3YYT8		Q8JZS0	LIN7A	lin-7 homolog A (C. elegans)(Lin7a)			A2A4I9	AOC2
Asl	Q91YI0;E0CXM2;E0CY49;F7D439;E0CYV3		A2A4B3	LPIN3	lipin 3(Lpin3)			Q9CWG8	NDUFAF7
Acaca	Q5SWU9-2;E9PUB1;Q5SWU9		Q8JZS6	N4BP2L2	NEDD4 binding protein 2-like 2(N4bp2l2)			Q8JZZ6	AMMECR1L
Itgb1	P09055;F8WH76		Q8JZS7	HMGCLL1	3-hydroxymethyl-3-methylglutaryl-Coenzyme A lyase-like 1(Hmgcll1)			A2A4I8	AOC3
Vps35	Q9EQH3		Q9CWJ0	CARS2	cysteinyl-tRNA synthetase 2 (mitochondrial)(putative)(Cars2)			A2ANY6	Mdn1
Ppp1cb	P62141		A2ANZ2	3110043O21Rik	RIKEN cDNA 3110043O21 gene(3110043O21Rik)			Q8JZZ5	PITPNB
Atp1b2	P14231		Q02395	MTF2	metal response element binding transcription factor 2(Mtf2)			F7CPB7	TEFM
Stat5b	P42232		Q8JZS9	MRPL48	mitochondrial ribosomal protein L48(Mrpl48)			Q8JZY1	FTSJ1
Dusp23	Q6NT99		D6RFR7	appl2	adaptor protein, phosphotyrosine interaction, PH domain and leucine zipper containing 2(Appl2)			Q5FW72	HSPB7
Map2k4	P47809;B1ATL6		P00342	ldhc	lactate dehydrogenase C(Ldhc)			Q80T06	EEF1D
Fgg	Q3UER8;Q8VCM7		P03899	ND3	NADH dehydrogenase subunit 3(ND3)			E9QJY0	SLC7A2
Tarsl2	Q8BLY2		Q5SXG1	MINK1	misshapen-like kinase 1 (zebrafish)(Mink1)			A2A4H9	FKBP10
Rpl27a;Gm5908;Gm5453;Rpl27a-ps1	P14115;D3Z6J9;E9QP28;D3YZN6		Q5SXG3	MINK1	misshapen-like kinase 1 (zebrafish)(Mink1)			Q8JZY4	1110008L16Rik
Fbln2	G5E8B3;P37889		F7AEX1	GRK2	G protein-coupled receptor kinase 2(Grk2)			Q9D8H7	OMA1
Arl6ip5	Q8R5J9		Q9CWK8	SNX2	sorting nexin 2(Snx2)			Q8JZY2	COMMD10
Nefl	P08551		Q9D8K3	DERL3	Der1-like domain family, member 3(Derl3)			Q9CWH6	PSMA8
Thumpd2	Q9CZB3;Q8BSI5		Q9CWK3	CD2BP2	CD2 antigen (cytoplasmic tail) binding protein 2(Cd2bp2)			Q8BKL6	TUBGCP4
Gpd1l	Q3ULJ0;Q3ULJ0-2;D3Z0L6;Q6NXY9		Q8JZV7	AMDHD2	amidohydrolase domain containing 2(Amdhd2)			E9QK36	WDR62
Acacb	E9Q4Z2;D3Z0B3		Q8JZV9	BDH2	3-hydroxybutyrate dehydrogenase, type 2(Bdh2)			P46467	VPS4B
Rpl17-ps3;Gm10268;Rpl17;Gm10362	F8VQL2;D3Z3R2;Q6ZWZ7;Q9CPR4;F6VWT4;B2RY53;F8VQM6;F6YKV1;E9PWX3		Q9CWK0	RPL14	ribosomal protein L14(Rpl14)			P36916	GNL1
Nutf2	P61971		D6RG47	COPS4	COP9 signalosome subunit 4(Cops4)			Q3UHJ0	AAK1
Rpl22	P67984		D6RFS8	NEPRO	nucleolus and neural progenitor protein(Nepro)			Q3UHJ1	TRAF3
Ppa1	Q9D819		D6RG49	FAM76B	family with sequence similarity 76, member B(Fam76b)			Q9CWR1	WDR73
Pafah1b1	P63005;P63005-2;Q5SW16		P03888	ND1	NADH dehydrogenase subunit 1(ND1)			Q9CWR0	ARHGEF25
Sars	Q8C483;P26638;A2AFS0;A2AFS1		Q00196	POU2F2	POU domain, class 2, transcription factor 2(Pou2f2)			Q9CX30	YIF1B
Ppp2ca	P63330		D6RFS0	EMD	emerin(Emd)			Q3UHI4	TMED8
Plaa	P27612		D6RG40	CHKA	choline kinase alpha(Chka)			Q9CX33	TSFM
Tigar	Q8BZA9		D6RG41	FGGY	FGGY carbohydrate kinase domain containing(Fggy)			Q9CWR2	SMYD3
Uggt2	E9QAH9;E9Q4X2;F6YNY8;Q8BI80;G3UXP5;F6X3X7		D6RFS3	CLCN2	chloride channel, voltage-sensitive 2(Clcn2)			Q9CX34	SUGT1
Rpl10a	Q5XJF6;P53026;D3YXT2;D6RE43		D6RG44	TMEM126A	transmembrane protein 126A(Tmem126a)			A2ANR6	CSNK2A1
Ndufa2	Q9CQ75		Q8JZU2	SLC25A1	solute carrier family 25 (mitochondrial carrier, citrate transporter), member 1(Slc25a1)			E9QJR0	LVRN
Cab39	Q06138;D3YV52;D3Z704		Q8JZU0	NUDT13	nudix (nucleoside diphosphate linked moiety X)-type motif 13(Nudt13)			D6RG99	TIMM10B
Arf1;Arf3	P84078;P61205		Q9CWL8	CTNNBL1	catenin, beta like 1(Ctnnbl1)			D6RG92	Zfp326
Rab11a	P62492;E9Q6B3		Q9D8L5	CCDC91	coiled-coil domain containing 91(Ccdc91)			D6RG94	CDH8
Cdc42	P60766		P03893	ND2	NADH dehydrogenase subunit 2(ND2)			P46471	PSMC2
Snd1	Q78PY7;Q3TJ56;E9Q3E9		Q9CWL2	CASZ1	castor zinc finger 1(Casz1)			D6RG95	YTHDC1
Nefm	P08553;D3YZ35		Q9D8L3	SSR4	signal sequence receptor, delta(Ssr4)			E9QK48	EML2
Mapt	A2A5Y6;P10637;P10637-2;B1AQW2;P10637-5;P10637-6;P10637-3;P10637-4;B1AQW4		E9QJV4	PRPF39	pre-mRNA processing factor 39(Prpf39)			E9QK49	GSPT1
H6pd	A2A7A7;Q8CFX1;A2A7A8		Q5F2C5	ACSL6	acyl-CoA synthetase long-chain family member 6(Acsl6)			F7C0E4	ATXN7L1
Mut	P16332		E9QK78	STAT1	signal transducer and activator of transcription 1(Stat1)			E9QJS7	ADGRE5
Glrx3	Q9CQM9		P00329	ADH1	alcohol dehydrogenase 1 (class I)(Adh1)			Q9D938	TMEM160
Slc44a2	Q8BY89;Q8BY89-2		Q5SXA5	TOM1L2	target of myb1-like 2 (chicken)(Tom1l2)			Q3UHI0	CCSER2
0610007P08Rik;Rad26l	F8WJC5;E9QPI9;Q9JIM3;F7BXZ2;E9Q4J6;G8JL31;Q9JIM3-2;Q9JIM3-3;F6SJP9		Q02357	ANK1	ankyrin 1, erythroid(Ank1)			Q5SWZ5	MPRIP
Rpn2	Q3U505;Q9DBG6;A2ACG7		Q5SXA4	TOM1L2	target of myb1-like 2 (chicken)(Tom1l2)			Q3UHH3	HSPG2
Rps7;Gm9493	P62082;F6SVV1		B1AXY1	DNAJA1	DnaJ heat shock protein family (Hsp40) member A1(Dnaja1)			Q9CWS1	RNF135
Nqo2	F6Y3F4;Q9JI75		B1AXY0	DNAJA1	DnaJ heat shock protein family (Hsp40) member A1(Dnaja1)			Q9CWS0	DDAH1
Farsb	Q9WUA2;E9PXM4		Q8JZX9	CDC42EP2	CDC42 effector protein (Rho GTPase binding) 2(Cdc42ep2)			Q3UHH8	GXYLT1
Strap	Q9Z1Z2		Q9CWE0	MTFR1L	mitochondrial fission regulator 1-like(Mtfr1l)			Q9D8S5	SRSF5
Oxsr1	Q6P9R2;D6RFV0;F7AVI9		B1AXX9	DNAJA1	DnaJ heat shock protein family (Hsp40) member A1(Dnaja1)			Q9D945	llph
	Q9QZQ8-2		Q8JZX4	RBM17	RNA binding motif protein 17(Rbm17)			Q9CWS4	CPSF3L
Suclg2	Q9Z2I8;E9Q2W0		Q8JZX5	LRRC57	leucine rich repeat containing 57(Lrrc57)			Q9D8S4	REXO2
Sgcd	P82347;A2ACH6;F8WJ59		Q9D8E6	RPL4	ribosomal protein L4(Rpl4)			Q9D8S3	ARFGAP3
Krt33a	Q8K0Y2		E9QK82	MPZ	myelin protein zero(Mpz)			E9QJS1	TYK2
Aldh7a1	Q9DBF1;Q9DBF1-2;G3UYR8;G3UY72;E9Q1H3;E9Q1G1		F7C090	BECN1	beclin 1, autophagy related(Becn1)			E9QJS0	MRPS10
Lrrc39	Q8BGI7		E9QK83	UTP20	UTP20 small subunit processome component(Utp20)			B1AYG6	ITGB6
Ncl	P09405		E9QK84	GPX5	glutathione peroxidase 5(Gpx5)			P46460	NSF
Pitpna	F6SJE0;P53810;F8WGG5		Q5F2D9	ARRB2	arrestin, beta 2(Arrb2)			A2ANU6	Gm14139
	Q4U4S6-2		E9QK89	MDC1	mediator of DNA damage checkpoint 1(Mdc1)			A2ANU5	Zfp120
Usp9x	P70398;Q4FE56;E9PWA9;F8VPU6;G3UZS3		E9QJW9	TPSB2	tryptase beta 2(Tpsb2)			A2ANU2	GALNT12
Rpl21;Rpl21-ps7;Gm16415;Gm10155;Gm9104;Rpl21-ps10;Rpl21-ps12;Gm10916;Rpl21-ps13;Gm16416;Gm5528;Rpl21-ps6;Gm8054;Rpl21-ps3;Rpl21-ps14;Gm8526;Rpl21-ps11	Q9CQM8;O09167;D3Z422;D3YWQ7;D3Z3K3;D3YX83;D3YY19;D3YZW4;D3YWP4;D3Z248;D3Z5J6;D3Z1Q1;D3YX47;D3YVN8;D3Z4H9;D3Z4H4;F8VQF1;D3Z3D4;D3Z4H7		Q6W9J6	H2-M2	histocompatibility 2, M region locus 2(H2-M2)			Q3UHH1	ZSWIM8
Psma1	Q9R1P4;E9Q3B7		B1AXZ0	ELAVL2	ELAV (embryonic lethal, abnormal vision, Drosophila)-like 2 (Hu antigen B)(Elavl2)			Q9D8S9	BOLA1
Nars	Q8BP47		E9QJW0	MGST1	microsomal glutathione S-transferase 1(Mgst1)			Q9D8T4	TVP23B
Ppp1r7	Q3UM45;F6TGJ2		E9QJW1	BTBD11	BTB (POZ) domain containing 11(Btbd11)			Q9D8T7	SLIRP
Utrn	E9Q6R7;Q61636;E9Q916;Q3TR59		Q80T21	ADAMTSL4	ADAMTS-like 4(Adamtsl4)			Q9CX56	PSMD8
Coq10a	E9Q3H6		Q9CWF2	TUBB2B	tubulin, beta 2B class IIB(Tubb2b)			Q9CWT6	DDX28
Rpl14	Q9CR57;Q9CWK0		Q9CWF6	BBS2	Bardet-Biedl syndrome 2 (human)(Bbs2)			Q3UHG5	TSPAN7
Zbtb38	Q3LR78;Q8BW71		Q8JZW4	CPNE5	copine V(Cpne5)			Q1RLL3	CPNE9
Gfm1	Q8K0D5;E0CXN8		E9QJX9	STAT2	signal transducer and activator of transcription 2(Stat2)			Q9D8T2	GSDMD
Gm20431;Ube2v1	E9PY39;B7ZBY7;B7ZBY6;D3Z6R2		Q5F2E7	NUFIP2	nuclear fragile X mental retardation protein interacting protein 2(Nufip2)			E9QJT3	SFT2D3
Oma1	Q9D8H7		Q5F2E8	TAOK1	TAO kinase 1(Taok1)			E9QK53	FGFR2
Ap2b1	Q9DBG3-2;Q9DBG3		Q5SXC3	VEZF1	vascular endothelial zinc finger 1(Vezf1)			E9QJT6	PAPD5
Ppib	P24369		D6RFN2	EIF2A	eukaryotic translation initiation factor 2A(Eif2a)			E9QJT5	ACYP1
Zbtb11;Rpl24	E9QNJ0;Q8BP67;E9Q132		Q5SXC4	VEZF1	vascular endothelial zinc finger 1(Vezf1)			Q8BKI2	TNRC6B
Glod4	Q9CPV4;Q9CPV4-2;E9Q197;Q9CPV4-3;F6ZTG3;F7BB55;E9Q2R6;E9Q055		D6RFN6	CASP2	caspase 2(Casp2)			E9QJU8	Trp53bp2
Prkaa2	Q8BRK8		Q5SXC9	MRPS23	mitochondrial ribosomal protein S23(Mrps23)			F7D0T8	RNF157
Adipoq	Q60994;Q6GTX4		D6RFN4	RRM2B	ribonucleotide reductase M2 B (TP53 inducible)(Rrm2b)			Q9CX58	PRMT1
Rgs13	Q8K443		Q02384	SOS2	son of sevenless homolog 2 (Drosophila)(Sos2)			Q9D958	SPCS1
Impa1	Q924B0;O55023;Q80ZJ2;D3Z703		D6RFN8	MTMR14	myotubularin related protein 14(Mtmr14)			Q9D8U8	SNX5
Mrps36;Mrps36-ps1	Q9CQX8;G3UWB2		B1AXZ6	ELAVL2	ELAV (embryonic lethal, abnormal vision, Drosophila)-like 2 (Hu antigen B)(Elavl2)			Q9D968	HCFC2
Clybl	Q8R4N0;E9PYU7		B1AXZ4	ELAVL2	ELAV (embryonic lethal, abnormal vision, Drosophila)-like 2 (Hu antigen B)(Elavl2)			Q9D967	MDP1
Ptpn23	Q6PB44;Q6PB44-2;REV__Q8CJ40;REV__Q8CJ40-3;REV__Q8CJ40-2		B1AXZ5	ELAVL2	ELAV (embryonic lethal, abnormal vision, Drosophila)-like 2 (Hu antigen B)(Elavl2)			Q3UHF8	REPS2
Lama3	Q61789;E9PUR4;E9PW27;Q61789-2;E9QLF4		A2A4I9	AOC2	amine oxidase, copper containing 2 (retina-specific)(Aoc2)			Q9CWU6	UQCC1
Nedd4	P46935;F6WD29;Q8K4P8;Q8K4P8-2		Q9CWG8	NDUFAF7	NADH dehydrogenase (ubiquinone) 1 alpha subcomplex assembly factor 7(Ndufaf7)			Q3UHF7	HIVEP2
Pdlim1	O70400		Q8JZZ6	AMMECR1L	AMME chromosomal region gene 1-like(Ammecr1l)			Q9D964	GATM
Prrc2c	E9QKG5		A2A4I8	AOC3	amine oxidase, copper containing 3(Aoc3)			Q9CWU3	PPP2R2A
Tst	P52196;D3YYT7		A2ANY6	Mdn1	midasin AAA ATPase 1(Mdn1)			Q9D8U2	TMEM41A
Txlnb	Q8VBT1		Q8JZZ5	PITPNB	phosphatidylinositol transfer protein, beta(Pitpnb)			Q9D8U0	IFRD2
Ctsb	P10605		F7CPB7	TEFM	transcription elongation factor, mitochondrial(Tefm)			E9QJU6	POLI
Col4a2	P08122;D3YV27		Q8JZY1	FTSJ1	FtsJ RNA methyltransferase homolog 1 (E. coli)(Ftsj1)			E9QJU4	MYOZ3
Psma3	O70435;E0CYL6;F8WH02;E0CZ34		Q5FW72	HSPB7	heat shock protein family, member 7 (cardiovascular)(Hspb7)			Q9CWM4	PFDN1
Ehbp1l1	Q99MS7;Q99MS7-3;Q99MS7-4;Q99MS7-5		Q80T06	EEF1D	eukaryotic translation elongation factor 1 delta (guanine nucleotide exchange protein)(Eef1d)			Q9D8M4	RPL7L1
Hps6	Q8BLY7		E9QJY0	SLC7A2	solute carrier family 7 (cationic amino acid transporter, y+ system), member 2(Slc7a2)			Q5SWW4	MED13
Map4;Mtap4	P27546;P27546-2;E9QPW8;P27546-3;E9PZ43;E9QKJ8;E9PWC0;P27546-4;Q78TF3;F6V4Z1;F6XPV7		A2A4H9	FKBP10	FK506 binding protein 10(Fkbp10)			Q9D8M7	PHF10
Rab7a	P51150		Q9CWH5	TRMT11	tRNA methyltransferase 11(Trmt11)			Q8BKH7	MAPKAP1
Rpl23a-ps3;Rpl23a;Gm8290;Gm10335;Gm8158;Gm8264;Gm3940;Gm10923	D3YWP3;P62751;F8WH61;D3Z1D6;D3Z5J8;D3Z5J9;D3YU45;D3YU46;D3YW68;D3YTY6;D3YW72		Q8JZY4	1110008L16Rik	RIKEN cDNA 1110008L16 gene(1110008L16Rik)			P46425	Gstp2
Eif3j	Q66JS6;Q3UGC7		Q9D8H7	OMA1	OMA1 zinc metallopeptidase(Oma1)			D6RG53	EIF6
Cops3	O88543;Q8BX58;F6YCA7;D3Z036		Q8JZY2	COMMD10	COMM domain containing 10(Commd10)			D6RG52	SBF1
Art3	Q8R2G4;F6RER8;Q8R2G4-7;E9Q1U7;E9Q7Z7;E9Q8Z0;E9Q9Q8;E9Q984;F6Z2C7;E9Q630		Q9CWH6	PSMA8	proteasome (prosome, macropain) subunit, alpha type, 8(Psma8)			D6RG50	PRKAB2
Rpl10;Rpl10l	Q6ZWV3;P86048;B7FAU6		Q8BKL6	TUBGCP4	tubulin, gamma complex associated protein 4(Tubgcp4)			D6RG57	COQ6
Kcnab2	E0CXZ9;P62482;Q3UPV6;Q3U0B0;P63143;Q9D5E9;Q8CD65;Q3U6C5;F6U2R9		E9QK36	WDR62	WD repeat domain 62(Wdr62)			D6RFT6	rab22a
Ide	F6RPJ9;Q9JHR7		P46467	VPS4B	vacuolar protein sorting 4B(Vps4b)			Q9D8N0	EEF1G
Gsr	P47791;F6ZDD7;P47791-2		P36916	GNL1	guanine nucleotide binding protein-like 1(Gnl1)			D6RFT9	ZFAND5
Ppp1r12b	Q8BG95		F7C0F2	BCAS3	breast carcinoma amplified sequence 3(Bcas3)			D6RG59	PSMG1
Anxa7	F8WGC2;Q07076		Q3UHJ0	AAK1	AP2 associated kinase 1(Aak1)			D6RG58	mapk13
Txn	P10639		Q3UHJ1	TRAF3	TNF receptor-associated factor 3(Traf3)			Q5SWV3	PDLIM4
Tceb2	P62869;F8WH86		Q9CWR1	WDR73	WD repeat domain 73(Wdr73)			Q5SX75	P4HA2
	Q9ESL4-2;Q9ESL4-3;A2ASW6		Q9CWR0	ARHGEF25	Rho guanine nucleotide exchange factor (GEF) 25(Arhgef25)			Q9CWN7	CNOT11
Prune	Q8BIW1		Q9CX30	YIF1B	Yip1 interacting factor homolog B (S. cerevisiae)(Yif1b)			E9QK04	NEO1
Rpl31;Rpl31-ps17	P62900;D3YVU2;D3YY62;E9Q4I3;D3YWP7		Q3UHI4	TMED8	transmembrane p24 trafficking protein 8(Tmed8)			P46412	GPX3
Ddost	O54734		Q9CX33	TSFM	Ts translation elongation factor, mitochondrial(Tsfm)			P46414	CDKN1B
Fermt2	Q8CIB5;F8WGQ4;A6X941;P59113		Q9CWR2	SMYD3	SET and MYND domain containing 3(Smyd3)			Q8BKG3	PTK7
Bcl2l13	P59017		Q9CX34	SUGT1	SGT1, suppressor of G2 allele of SKP1 (S. cerevisiae)(Sugt1)			D6RG65	ARMT1
Coq6	Q3TJM2;Q8R1S0;D3YW66;D6RG57;F6ZE40		A2ANR6	CSNK2A1	casein kinase 2, alpha 1 polypeptide(Csnk2a1)			D6RFU4	MYL4
Hnrnpa3	Q8BG05;A2AL12		E9QJR0	LVRN	laeverin(Lvrn)			Q6WVG3	KCTD12
Pon3	Q62087		D6RG99	TIMM10B	translocase of inner mitochondrial membrane 10B(Timm10b)			D6RFU2	ABHD12
Dnajc8	Q6NZB0;F6TQL3;A2ALF0;A2ALF3;F7CXJ2;F6QIL6;D3Z4I5		D6RG92	Zfp326	zinc finger protein 326(Zfp326)			D6RG60	NDUFV1
Ehd4	Q9EQP2		D6RG94	CDH8	cadherin 8(Cdh8)			P35441	THBS1
Pgd	Q9DCD0		P46471	PSMC2	proteasome (prosome, macropain) 26S subunit, ATPase 2(Psmc2)			D6RG69	CCDC167
Chm	Q9QXG2;A2AD03;Q3UR39		D6RG95	YTHDC1	YTH domain containing 1(Ythdc1)			D6RFU9	Sypl
Fis1	Q9CQ92;G3X9U9;D3YZ32		E9QK48	EML2	echinoderm microtubule associated protein like 2(Eml2)			Q9CX00	IST1
Gpt	Q8QZR5		E9QK49	GSPT1	G1 to S phase transition 1(Gspt1)			Q3UHD6	SNX27
Afg3l2	Q8JZQ2;Q3UDQ7		F7C0E4	ATXN7L1	ataxin 7-like 1(Atxn7l1)			D6RG67	USP3
Ckap4	Q8BMK4		E9QJS7	ADGRE5	adhesion G protein-coupled receptor E5(Adgre5)			Q9D903	EBNA1BP2
Pitrm1	Q8K411;Q8K411-2;Q8K411-3		Q9D938	TMEM160	transmembrane protein 160(Tmem160)			Q9D906	ATG7
Tceb1	P83940		Q3UHI0	CCSER2	coiled-coil serine rich 2(Ccser2)			A2A4A6	PLCG1
Acad12	D3Z7X0;D3Z2B3;F6RGT6		Q5SWZ5	MPRIP	myosin phosphatase Rho interacting protein(Mprip)			A2A4A1	DNAJC24
Cyb5r3	Q9DCN2;Q9DCN2-2;F2Z456;E9Q841;F2Z3V0		Q3UHH4	TRIM2	tripartite motif-containing 2(Trim2)			Q8BKF1	POLRMT
Mlec	Q6ZQI3;D3Z1M3		Q3UHH3	HSPG2	perlecan (heparan sulfate proteoglycan 2)(Hspg2)			Q8BKF0	TESK2
Isoc2a	P85094		Q9CWS1	RNF135	ring finger protein 135(Rnf135)			D6RG80	TMTC1
Emc3	Q99KI3		Q9CWS0	DDAH1	dimethylarginine dimethylaminohydrolase 1(Ddah1)			D6RG71	PHKG2
Myo18a	E9QAX2;Q9JMH9-6;Q9JMH9;B2RRE2;Q9JMH9-1;Q9JMH9-4;Q9JMH9-2;Q9JMH9-7;Q9JMH9-5;E9Q405		Q3UHH8	GXYLT1	glucoside xylosyltransferase 1(Gxylt1)			D6RFV0	OXSR1
Nek7	Q9ES74;Q3TN15		Q9D8S5	SRSF5	serine/arginine-rich splicing factor 5(Srsf5)			Q8BKE9	IFT74
Hars	Q61035		Q9D945	llph	LLP homolog, long-term synaptic facilitation (Aplysia)(Llph)			D6RG73	BFAR
Wars	P32921;P32921-2;E0CXQ4;E0CXX4		Q9CWS4	CPSF3L	cleavage and polyadenylation specific factor 3-like(Cpsf3l)			Q8BKE6	CYP20A1
Sgcb	P82349;F8WIL1		Q9D8S4	REXO2	RNA exonuclease 2(Rexo2)			Q3UHC7	DAB2IP
Psmb2	Q9R1P3		Q9D8S3	ARFGAP3	ADP-ribosylation factor GTPase activating protein 3(Arfgap3)			D6RG78	SSBP2
Mtap	Q9CQ65		A2ANQ3	SMOX	spermine oxidase(Smox)			Q3UHC2	LRRK1
Erp44	Q9D1Q6		E9QJS1	TYK2	tyrosine kinase 2(Tyk2)			Q9CX13	CNIH4
Myl4	P09541;Q9CZ19;A2A6Q8;D6RFU4		A2ANQ4	SMOX	spermine oxidase(Smox)			Q3UHC0	TNRC6C
Glul	P15105;D3YVK1;D3Z121		E9QJS0	MRPS10	mitochondrial ribosomal protein S10(Mrps10)			Q9D8P7	GTF3C6
Eef1b	O70251;G3UZ47;G3UX43		B1AYG6	ITGB6	integrin beta 6(Itgb6)			Q9CWP6	MOSPD2
Ywhab	Q9CQV8;Q9CQV8-2;A2A5N1		B1AYG7	ITGB6	integrin beta 6(Itgb6)			Q9D8P4	MRPL17
Gps1	G3UXW9;Q3MIA8;Q99LD4;B1ATU4;Q99LD4-2		P46460	NSF	N-ethylmaleimide sensitive fusion protein(Nsf)			Q6T264	MAML1
Erc1	F8VPM7;Q99MI1;E9QL63;Q99MI1-3;Q99MI1-2;Q99MI1-4		A2ANU6	Gm14139	predicted gene 14139(Gm14139)			E9QK22	ZFP42
Znf516	Q7TSH3		A2ANU5	Zfp120	zinc finger protein 120(Zfp120)			D6RG84	BRAP
Mtnd4;mt-Nd4	P03911;Q7JCY6		A2ANU2	GALNT12	UDP-N-acetyl-alpha-D-galactosamine:polypeptide N-acetylgalactosaminyltransferase 12(Galnt12)			D6RG81	Ttc7
Eif2c2	Q8CJG0		Q3UHH1	ZSWIM8	zinc finger SWIM-type containing 8(Zswim8)			D6RG87	ERP29
Dusp3	B1AQF4;Q9D7X3		Q9D8S9	BOLA1	bolA-like 1 (E. coli)(Bola1)			D6RG85	FOXRED1
Myoz2	Q9JJW5;D6RGM5		Q9D8T4	TVP23B	trans-golgi network vesicle protein 23B(Tvp23b)			Q3UHB1	NT5DC3
Stbd1	Q8C7E7;Q147V6		Q9D8T7	SLIRP	SRA stem-loop interacting RNA binding protein(Slirp)			Q9D924	ISCA1
Katnb1	Q8BG40		Q9CX56	PSMD8	proteasome (prosome, macropain) 26S subunit, non-ATPase, 8(Psmd8)			Q9D920	BORCS5
Paics	Q9DCL9;D3Z6P1;D6RCU8		Q9CWT6	DDX28	DEAD (Asp-Glu-Ala-Asp) box polypeptide 28(Ddx28)			Q9CWQ0	DPH5
Pdia6	Q922R8		Q3UHG5	TSPAN7	tetraspanin 7(Tspan7)			E9QNQ3	LTBP2
Ftl1	Q9CPX4;P29391;P49945		Q1RLL3	CPNE9	copine family member IX(Cpne9)			P31254	Uba1y
Tagln	P37804		Q9D8T2	GSDMD	gasdermin D(Gsdmd)			E9QNQ2	ANKRD44
Usp47	Q8BY87;F6ZD38		E9QJT3	SFT2D3	SFT2 domain containing 3(Sft2d3)			Q00422	GABPA
Pcyox1	Q9CQF9;F7CIP8;D3Z275		E9QK53	FGFR2	fibroblast growth factor receptor 2(Fgfr2)			Q8C048	ATP2B3
Aoc3	O70423;O70423-2;A2A4I8;Q812C9;A2A4I9		F6WBP1	N4BP2L2	NEDD4 binding protein 2-like 2(N4bp2l2)			E9QNQ4	RAPGEF2
Mapk1	P63085;E9QAJ2;F6VEI7;E9PXX5		E9QJT6	PAPD5	PAP associated domain containing 5(Papd5)			D6RGA4	PEG3
Rpl13a;Rpl13a-ps1	P19253;E9Q5A0;D3YY61;Q3TDS9		E9QJT5	ACYP1	acylphosphatase 1, erythrocyte (common) type(Acyp1)			B1AWI3	GBA2
Psmd12	Q9D8W5;B1AT36;Q3TRH2		F6WBP9	STIM2	stromal interaction molecule 2(Stim2)			P31257	HOXC10
Usp14	Q9JMA1;E9PYI8		Q8BKI2	TNRC6B	trinucleotide repeat containing 6b(Tnrc6b)			D6RGA5	BCAS2
Psap	Q8BFQ1;E9PZ00;Q61207		E9QJU8	Trp53bp2	transformation related protein 53 binding protein 2(Trp53bp2)			D6RGA0	MATK
Gm4294;Gm10020;Rpl15;Rpl15-ps2;Gm5292	E9PWH9;E9QAZ2;Q9CZM2;F8WI79;D3Z0H4;E9Q1X1;B8JKK2		F7D0T8	RNF157	ring finger protein 157(Rnf157)			Q8C040	GNAL
Coq5	Q9CXI0;F6X4L9		Q6W9L1	H2-M2	histocompatibility 2, M region locus 2(H2-M2)			Q9D6U8	FAM162A
Lancl1	O89112;B2KGR2		Q9CX58	PRMT1	protein arginine N-methyltransferase 1(Prmt1)			P60122	RUVBL1
Ndufb2	Q9CPU2		Q9D958	SPCS1	signal peptidase complex subunit 1 homolog (S. cerevisiae)(Spcs1)			Q5FWH2	UNKL
Mdn1	A2ANY6;REV__Q04690;REV__Q04690-2;REV__E9QK33;REV__Q04690-3;REV__E9QKP4;REV__Q04690-4		Q9D8U8	SNX5	sorting nexin 5(Snx5)			Q80WG5	LRRC8A
Actr3	Q99JY9		Q9D968	HCFC2	host cell factor C2(Hcfc2)			F7AI27	CARMIL1
Gstm5	P48774;E9PVM7;E9PV63;E9Q024;E9Q5L9		Q9D967	MDP1	magnesium-dependent phosphatase 1(Mdp1)			Q58EV3	Mup7
Ddx39b	Q9Z1N5;G3UXI6		Q3UHF8	REPS2	RALBP1 associated Eps domain containing protein 2(Reps2)			B1AWI7	NPR2
Pgam1	Q9DBJ1		Q9CWU6	UQCC1	ubiquinol-cytochrome c reductase complex assembly factor 1(Uqcc1)			Q06985	Siah1b
Atp1a1	Q8VDN2;E9QAV3		Q3UHF7	HIVEP2	human immunodeficiency virus type I enhancer binding protein 2(Hivep2)			E9QNP0	KXD1
Actn1	Q7TPR4		Q9D964	GATM	glycine amidinotransferase (L-arginine:glycine amidinotransferase)(Gatm)			Q3TF63	GSS
Gphn	A0JNY3;Q8BUV3		Q9CWU3	PPP2R2A	protein phosphatase 2, regulatory subunit B, alpha(Ppp2r2a)			P31240	PDGFB
Dpp3	Q99KK7		Q9D8U2	TMEM41A	transmembrane protein 41a(Tmem41a)			E9QNP3	HRNR
Ttn	A2AT68;A2AT66		Q9D8U0	IFRD2	interferon-related developmental regulator 2(Ifrd2)			Q8C052	MAP1S
Pa2g4	P50580;D3YVH7		E9QJU6	POLI	polymerase (DNA directed), iota(Poli)			P0CW70	DPY19L2
Gsto1	O09131;Q8K2Q2;E9Q299;D3Z1Q9		E9QJU4	MYOZ3	myozenin 3(Myoz3)			Q3UJP5	2610301B20Rik
Ap2m1	P84091;Q3TWV4		Q9CWM4	PFDN1	prefoldin 1(Pfdn1)			F7CSZ6	AGL
Lmod3	E9QA62		Q9D8M4	RPL7L1	ribosomal protein L7-like 1(Rpl7l1)			A2AQN5	ACSS2
Psma2	P49722;Q6ZWV8;E9Q3A4		Q5SWW4	MED13	mediator complex subunit 13(Med13)			Q9D753	EXOSC8
Abcc9	P70170;E9PUE8;P70170-2;P70170-3;E9Q3Z3		Q9D8M7	PHF10	PHD finger protein 10(Phf10)			Q9D6T9	MRPS36
Hnrnpm	Q9D0E1;Q9D0E1-2;B8JK32;B8JK33;E9Q0P7;F6W322;F7C9U3		Q8BKH7	MAPKAP1	mitogen-activated protein kinase associated protein 1(Mapkap1)			Q8C050	RPS6KA5
Gdi1	P50396;B7FAU8		P46425	Gstp2	glutathione S-transferase, pi 2(Gstp2)			B1AWH6	SMC2
Lars	F8WH45;Q8BMJ2		D6RG53	EIF6	eukaryotic translation initiation factor 6(Eif6)			A2AQN2	GGT7
Tfam	P40630;P40630-2;D3Z0F3		D6RG52	SBF1	SET binding factor 1(Sbf1)			Q9D6T0	NOSIP
Mcts1	Q9DB27;Q9DB27-2		D6RG50	PRKAB2	protein kinase, AMP-activated, beta 2 non-catalytic subunit(Prkab2)			Q6R891	PPP1R9B
Fam83d	Q9D7I8;Q9D7I8-2;Q9D7I8-3		D6RG57	COQ6	coenzyme Q6 monooxygenase(Coq6)			P31230	AIMP1
Pdk4	O70571		D6RG56	RSBN1	rosbin, round spermatid basic protein 1(Rsbn1)			Q3UJQ9	OXCT1
Nol3	Q9D1X0		D6RFT6	rab22a	RAB22A, member RAS oncogene family(Rab22a)			Q8BNU9	MME
Ubtf	A2AWT5;P25976;E9Q4A8;G3UZW9		Q9D8N0	EEF1G	eukaryotic translation elongation factor 1 gamma(Eef1g)			Q9D738	ASB12
Eml2	Q7TNG5;D3YWS2;E9QK48;Q7TNG5-2;D6RGM3		D6RFT9	ZFAND5	zinc finger, AN1-type domain 5(Zfand5)			Q8BNU0	ARMC6
G3bp1	P97855;Q3UR88		D6RG59	PSMG1	proteasome (prosome, macropain) assembly chaperone 1(Psmg1)			F7AI47	SRSF1
Acot13	Q9CQR4		D6RG58	mapk13	mitogen-activated protein kinase 13(Mapk13)			Q9D6S7	MRRF
Tagln2	Q9WVA4		Q5SWV3	PDLIM4	PDZ and LIM domain 4(Pdlim4)			Q9D743	2310035C23Rik
Psma4	Q9R1P0;E9PW69;E9Q0X0		Q9D8N2	FAM45A	family with sequence similarity 45, member A(Fam45a)			E9QNN1	DHX9
Isoc1	Q91V64		Q5SX75	P4HA2	procollagen-proline, 2-oxoglutarate 4-dioxygenase (proline 4-hydroxylase), alpha II polypeptide(P4ha2)			Q3TEW6	MPZL1
Cops6	O88545;D3Z0F5;F6QK86		Q9CWN7	CNOT11	CCR4-NOT transcription complex, subunit 11(Cnot11)			Q3TF84	LRRC59
Tor1aip1	E9PZE1;E9PZE2;Q921T2;F6YC07;E9PWW2;D3YZJ9;D3YZP0		E9QK04	NEO1	neogenin(Neo1)			E9QNN9	PAXBP1
Acad8	Q9D7B6;D3YTT4		P46412	GPX3	glutathione peroxidase 3(Gpx3)			Q8C079	STRIP1
Phpt1	Q9DAK9		P46414	CDKN1B	cyclin-dependent kinase inhibitor 1B(Cdkn1b)			Q9D727	2310039H08Rik
L2hgdh	Q91YP0		Q5SX76	P4HA2	procollagen-proline, 2-oxoglutarate 4-dioxygenase (proline 4-hydroxylase), alpha II polypeptide(P4ha2)			Q4VA98	Zfp219
Kpna4	F6SJ65;O35343;D3YTN1		Q8BKG3	PTK7	PTK7 protein tyrosine kinase 7(Ptk7)			Q8BNV1	TRMT2A
Mtm1	Q9Z2C5;B1AW21;Q3UDN6		D6RG65	ARMT1	acidic residue methyltransferase 1(Armt1)			Q9D735	2310036O22Rik
Scn4a	G3X8T7;Q9ER60;A2ASI5;A2APX8;A2APX6;A2APX7;Q9WTU3-2;F7D6K4;A2APX9;F7AMU5;F6U9Y2		D6RFU4	MYL4	myosin, light polypeptide 4(Myl4)			Q4VA93	PRKCA
Fam213b;2810405K02Rik	Q9DB60;B1AS14		Q6WVG3	KCTD12	potassium channel tetramerisation domain containing 12(Kctd12)			Q9D6R2	IDH3A
Aimp1	Q3UZG4;P31230		D6RFU2	ABHD12	abhydrolase domain containing 12(Abhd12)			F7D4T4	SHPRH
Atp5i;Atp5k	Q06185;Q8BTB6		D6RG60	NDUFV1	NADH dehydrogenase (ubiquinone) flavoprotein 1(Ndufv1)			Q8BNW8	SP100
Psmd7	P26516		P35441	THBS1	thrombospondin 1(Thbs1)			Q8BNW9	KBTBD11
Ddx5	Q8BTS0;Q61656;B1ARB9;B1ARC0;B1ARB8		D6RG69	CCDC167	coiled-coil domain containing 167(Ccdc167)			A2AQR0	GPD2
	Q80UY1		D6RFU9	Sypl	synaptophysin-like protein(Sypl)			E9QNU1	ART3
Otub1	Q7TQI3;D3YWF6;D3Z7K0		Q9CX00	IST1	increased sodium tolerance 1 homolog (yeast)(Ist1)			Q9D6Y7	MSRA
Gsta4	P24472;F6SC55		Q3UHD6	SNX27	sorting nexin family member 27(Snx27)			O55013	TRAPPC3
Dhrs4	G3X8V7;Q99LB2		D6RG67	USP3	ubiquitin specific peptidase 3(Usp3)			Q9D6Y9	GBE1
Rpl38	Q9JJI8		Q9D903	EBNA1BP2	EBNA1 binding protein 2(Ebna1bp2)			Q80WC3	TNRC18
Gcn1l1	E9PVA8;E9Q005;Q8BIX2;Q6NV94		Q9D906	ATG7	autophagy related 7(Atg7)			Q80WC1	UBN2
Psma6	Q9QUM9;E0CXB1;E0CYT2		A2A4A6	PLCG1	phospholipase C, gamma 1(Plcg1)			Q5FWJ7	VTI1A
Bpnt1	Q9Z0S1;D3Z5X0		A2A4A1	DNAJC24	DnaJ heat shock protein family (Hsp40) member C24(Dnajc24)			Q3UJT0	TASP1
Rpl32	P62911		Q8BKF1	POLRMT	polymerase (RNA) mitochondrial (DNA directed)(Polrmt)			Q9CUX1	PRKRIR
Ppm1b	Q99NF7;P36993-5;P36993-3;P36993;P36993-4;P36993-2		Q8BKF0	TESK2	testis-specific kinase 2(Tesk2)			O55029	COPB2
Prmt1	Q9JIF0-2;Q3TPF5;Q9JIF0;Q80WV6;Q9JIF0-3;F8WH01;D3Z0A2;D3Z3N0;Q9CX58;Q6PAK3		D6RG80	TMTC1	transmembrane and tetratricopeptide repeat containing 1(Tmtc1)			O55023	IMPA1
Nit2	Q9JHW2		D6RG71	PHKG2	phosphorylase kinase, gamma 2 (testis)(Phkg2)			Q9D799	MTFMT
Hnrnpl	G5E924;E9Q8W8;G3UY56;G3UYY3		D6RFV0	OXSR1	oxidative-stress responsive 1(Oxsr1)			Q9D6X6	PRSS23
Rps15a;Rps15a-ps1	P62245;F8WJ41;D3YXU0;D3YVB4;D3Z712;D3Z7W9		Q8BKE9	IFT74	intraflagellar transport 74(Ift74)			F7D574	MYBPC1
Atad1	Q9D5T0		D6RG73	BFAR	bifunctional apoptosis regulator(Bfar)			Q8C092	TAF5
Ppfia3	B8QI35;P60469;F6UYF1		D6RFV4	SEC11C	SEC11 homolog C, signal peptidase complex subunit(Sec11c)			Q02614	SAP30BP
Hectd1	F8WIE5;Q69ZR2		Q8BKE6	CYP20A1	cytochrome P450, family 20, subfamily a, polypeptide 1(Cyp20a1)			O55028	BCKDK
Slc27a1	Q60714		Q3UHC7	DAB2IP	disabled 2 interacting protein(Dab2ip)			O55026	ENTPD2
Tars	Q9D0R2		D6RG78	SSBP2	single-stranded DNA binding protein 2(Ssbp2)			Q5FWK3	ARHGAP1
Sugt1	Q9CX34		Q3UHC2	LRRK1	leucine-rich repeat kinase 1(Lrrk1)			Q3UJU9	RMDN3
Suox	Q8R086		Q9CX13	CNIH4	cornichon family AMPA receptor auxiliary protein 4(Cnih4)			Q8BNY6	NCS1
Copa	Q8CIE6;F6ZWD0;E9PZ47;F6XJN3;D6RH55		Q3UHC0	TNRC6C	trinucleotide repeat containing 6C(Tnrc6c)			Q3TER0	PTRF
Ppp2r2a	Q571J7;Q6P1F6;Q9CWU3;Q6ZWR4-2;Q6ZWR4;Q6ZWR4-3;Q8BG02		Q3UHC1	RAPGEF1	Rap guanine nucleotide exchange factor (GEF) 1(Rapgef1)			Q06986	SIAH2
Col6a6	Q8C6K9;Q8C6K9-2;E9Q6A6		Q9D8P7	GTF3C6	general transcription factor IIIC, polypeptide 6, alpha(Gtf3c6)			A2AR02	PPIG
Hdlbp	Q8VDJ3		Q9CWP6	MOSPD2	motile sperm domain containing 2(Mospd2)			Q9D783	KLHL40
Atp6v1c1	Q9Z1G3;Q99L60-2;Q99L60;Q99L60-3;D3Z5W3		Q9D8P4	MRPL17	mitochondrial ribosomal protein L17(Mrpl17)			Q04841	MPG
Gpx4	Q76LV0;O70325;O70325-2;Q91XR9		E9QJQ9	WNK2	WNK lysine deficient protein kinase 2(Wnk2)			Q80WE4	KIF20B
Eml1	Q05BC3-3;D3Z4J9;Q05BC3;E9Q6W7;Q05BC3-2;D6RII3;Q5SQM0		Q6T264	MAML1	mastermind like 1 (Drosophila)(Maml1)			Q9D786	HAUS5
Nsdhl	Q9R1J0		E9QK22	ZFP42	zinc finger protein 42(Zfp42)			Q8BNY0	FST
Mical3	Q8CJ19;D3Z2R0;Q8CJ19-4;Q8CJ19-3;D3YWV4;Q8CJ19-2;F8WJE8;F6Q739		D6RG84	BRAP	BRCA1 associated protein(Brap)			Q9D6W8	BORCS6
Actr1b	Q8R5C5;E0CYB4;E0CZD4		D6RG81	Ttc7	tetratricopeptide repeat domain 7(Ttc7)			A2AR07	SSB
Lmnb2	P21619;P21619-2		D6RG87	ERP29	endoplasmic reticulum protein 29(Erp29)			Q9D787	PPIL2
Plin3	Q9DBG5		D6RG86	TRMT1	tRNA methyltransferase 1(Trmt1)			F6ZCF0	AGTPBP1
Tuba8	Q9JJZ2		D6RG85	FOXRED1	FAD-dependent oxidoreductase domain containing 1(Foxred1)			D6RGB2	NPRL3
Sec23a	Q01405;E9Q1S3		Q3UHB1	NT5DC3	5'-nucleotidase domain containing 3(Nt5dc3)			D6RGB1	Akr1c13
Rps10	P63325;Q3UW83		Q9D924	ISCA1	iron-sulfur cluster assembly 1(Isca1)			Q80WC7	AGFG2
Ap2a1	P17426;P17426-2;F6TPX8;F6VSP9;E9PWD0		Q9D920	BORCS5	BLOC-1 related complex subunit 5(Borcs5)			E9QNR7	ZC3H12D
Surf4	Q64310;E0CXD9;F7CH13		Q9CWQ0	DPH5	diphthamide biosynthesis 5(Dph5)			D6RGB5	EXOSC9
Rps27;Gm17241	Q6ZWU9;E9QAB4		Q3TET1	KIF3A	kinesin family member 3A(Kif3a)			E9QNR5	THSD7A
Copb1	Q9JIF7;E9PYW9		D6RGA6	EIF2A	eukaryotic translation initiation factor 2A(Eif2a)			Q3TF45	CLCN3
Anxa1	P10107;E9QA30		Q0VF62	BCAS3	breast carcinoma amplified sequence 3(Bcas3)			E9QNR6	AI837181
Rps17	F7BBI3;P63276;D3Z173		E9QNQ3	LTBP2	latent transforming growth factor beta binding protein 2(Ltbp2)			D6RGB8	TADA1
Sept7	E9Q9F5;O55131;E9Q1G8;E9Q7K8		P31254	Uba1y	ubiquitin-activating enzyme, Chr Y(Uba1y)			D6RGB7	PIAS4
Farsa	Q8C0C7;E9PWY9;Q8BJG2;E9Q319;D6RIJ2		E9QNQ2	ANKRD44	ankyrin repeat domain 44(Ankrd44)			Q9D773	MRPL2
Abcf2	Q99LE6;REV__Q9DAC9		Q00422	GABPA	GA repeat binding protein, alpha(Gabpa)			Q9D771	TMEM206
Apoh	Q01339		Q8C048	ATP2B3	ATPase, Ca++ transporting, plasma membrane 3(Atp2b3)			A2AQP0	MYH7B
Rnpep	Q8VCT3;E9PYF1		E9QNQ4	RAPGEF2	Rap guanine nucleotide exchange factor (GEF) 2(Rapgef2)			Q4VA53	PDS5B
Pmpca	Q9DC61;A2AIW9		D6RGA4	PEG3	paternally expressed 3(Peg3)			Q5FWI3	TMEM2
Akr1a1	Q9JII6;B1AXW3		B1AWI3	GBA2	glucosidase beta 2(Gba2)			O55003	BNIP3
Tmed10	Q9D1D4;Q9D1D4-2		P31257	HOXC10	homeobox C10(Hoxc10)			Q4VA55	MUM1L1
Ahsa1	Q8BK64		D6RGA5	BCAS2	breast carcinoma amplified sequence 2(Bcas2)			Q8BNZ5	Scd3
Ranbp2	Q9ERU9		D6RGA0	MATK	megakaryocyte-associated tyrosine kinase(Matk)			Q04857	COL6A1
Cars	Q9ER72;Q9ER72-2;F6UYH5		Q8C040	GNAL	guanine nucleotide binding protein, alpha stimulating, olfactory type(Gnal)			O55057	PDE6D
Map2k1	P31938		Q9D6U8	FAM162A	family with sequence similarity 162, member A(Fam162a)			Q99J72	Apobec3
Sf3b3	Q921M3;F8WHW1;Q921M3-2		P60122	RUVBL1	RuvB-like protein 1(Ruvbl1)			E9QNH7	ACBD5
Chordc1	Q9D1P4		Q5FWH2	UNKL	unkempt family like zinc finger(Unkl)			O55055	TRDMT1
Me3	Q8BMF3;E9PZP7;E9PWR8		Q80WG5	LRRC8A	leucine rich repeat containing 8A(Lrrc8a)			Q99J74	TUSC3
Hnrnph1	Q8C2Q7;O35737		F7AI27	CARMIL1	capping protein regulator and myosin 1 linker 1(Carmil1)			Q5SYL3	2610507B11Rik
Atp2b4	E9Q828;F7AAP4;Q32ME1;Q6DIB8		Q58EV3	Mup7	major urinary protein 7(Mup7)			Q99J77	NANS
Tnni1	Q9WUZ5;F6QC77;D3YUN3;D3YTL4		B1AWI7	NPR2	natriuretic peptide receptor 2(Npr2)			A2AQE4	COPS2
Ap2a2	P17427		Q06985	Siah1b	seven in absentia 1B(Siah1b)			O55060	TPMT
Usp28	Q5I043;Q5I043-2		E9QNP0	KXD1	KxDL motif containing 1(Kxd1)			E9QNI1	TMEM67
Scrn2	Q8VCA8;A2A709		Q3TF63	GSS	glutathione synthetase(Gss)			E9QNG6	SNX13
Prkag1	O54950		P31240	PDGFB	platelet derived growth factor, B polypeptide(Pdgfb)			F7DFQ2	WDR26
Aimp2	Q8R010		Q0VF55	ATP2B3	ATPase, Ca++ transporting, plasma membrane 3(Atp2b3)			Q99J83	ATG5
Bdh1	Q80XN0;D3Z2Y8		Q0VF54	ATP2B3	ATPase, Ca++ transporting, plasma membrane 3(Atp2b3)			Q2YDW2	MSTO1
Fahd2	Q3TC72		E9QNP3	HRNR	hornerin(Hrnr)			F6QWS3	RMND1
Napa	Q9DB05;P28663		Q8C052	MAP1S	microtubule-associated protein 1S(Map1s)			Q3UK98	CBX6
Tppp3	Q9CRB6		P0CW70	DPY19L2	dpy-19-like 2 (C. elegans)(Dpy19l2)			Q6PR54	RIF1
	Q8C7X2-2;Q8C7X2-3		Q3UJP5	2610301B20Rik	RIKEN cDNA 2610301B20 gene(2610301B20Rik)			Q3TEM8	SSFA2
Tomm70a	Q80TT4;Q9CZW5		F7CSZ6	AGL	amylo-1,6-glucosidase, 4-alpha-glucanotransferase(Agl)			Q04886	SOX8
Cap1	P40124;B1ARS0		A2AQN5	ACSS2	acyl-CoA synthetase short-chain family member 2(Acss2)			O55033	NCK2
Srpr	Q9DBG7;F6VF36		A2AQN7	GSS	glutathione synthetase(Gss)			Q6X893	SLC44A1
Ddt	O35215;G3UZN1		Q9D753	EXOSC8	exosome component 8(Exosc8)			Q99J56	DERL1
Sqrdl	Q9R112;A2ATW7		Q9D6T9	MRPS36	mitochondrial ribosomal protein S36(Mrps36)			O55042	snca
Csnk2a1	Q60737;A2ANR6;Q6NSS6		A2AQN9	GSS	glutathione synthetase(Gss)			E9QNG1	ITSN2
Rpl18a	P62717;F6YJW4;D3YVT7		Q8C050	RPS6KA5	ribosomal protein S6 kinase, polypeptide 5(Rps6ka5)			Q04899	CDK18
Ak3	Q9WTP7;F6RP11		B1AWH6	SMC2	structural maintenance of chromosomes 2(Smc2)			E9QNE9	MAP4K3
Epb4.1l2;Epb41l2	G3X9B8;O70318		A2AQN2	GGT7	gamma-glutamyltransferase 7(Ggt7)			O55047	TLK2
Slc41a3	G3X937;Q921R8;Q921R8-2		Q9D6T0	NOSIP	nitric oxide synthase interacting protein(Nosip)			Q0VEJ0	CEP76
Adh1	P00329		A2AQN4	ACSS2	acyl-CoA synthetase short-chain family member 2(Acss2)			P61620	SEC61A1
	Q9D020-1		B1AWG1	IFT74	intraflagellar transport 74(Ift74)			Q9D6Z0	ALKBH7
Eif2s1	Q6ZWX6		Q6R891	PPP1R9B	protein phosphatase 1, regulatory subunit 9B(Ppp1r9b)			Q9D6Z1	NOP56
Dhodh	O35435;E9Q1V3;F6RI88;F6TCT7;D3YZY5;F6ZQJ5		P31230	AIMP1	aminoacyl tRNA synthetase complex-interacting multifunctional protein 1(Aimp1)			P61622	ITGA11
Msrb3	Q8BU85		Q3UJQ9	OXCT1	3-oxoacid CoA transferase 1(Oxct1)			A6H611	mipep
Ndufs5	Q99LY9;B1ARW4		Q8BNU9	MME	membrane metallo endopeptidase(Mme)			Q99J36	THUMPD1
Blvra	Q9CY64;A2ASB1;A2ASB7;A2ASB8		Q9D738	ASB12	ankyrin repeat and SOCS box-containing 12(Asb12)			F6YB25	RPRD1B
Cand1	Q6ZQ38		Q8BNU0	ARMC6	armadillo repeat containing 6(Armc6)			Q99J39	MLYCD
Ptges3;Gm9769	Q9R0Q7;E9PXA6;D3Z7C6		F7AI47	SRSF1	serine/arginine-rich splicing factor 1(Srsf1)			Q9D7B7	GPX8
Crip2	Q9DCT8		Q9D6S7	MRRF	mitochondrial ribosome recycling factor(Mrrf)			Q99J34	IRAK1
Ablim2	E9Q4K0;Q8BL65;Q8BL65-4;Q8BL65-3;E9Q0W6;Q8BL65-2;Q8BL65-5;D3Z0Y4;F6VVW4;F7A5C5;D3YYR9;F6UI99;F6W6N3		Q9D742	AP5S1	adaptor-related protein 5 complex, sigma 1 subunit(Ap5s1)			F6YAQ3	SIRT1
Aarsd1	A2A4P4;A2A4P3;A2A4P5;Q9D0U4;Q9D9A7;A2A4P2;F7BAN7		Q9D743	2310035C23Rik	RIKEN cDNA 2310035C23 gene(2310035C23Rik)			P68373	TUBA1C
Kiaa0664	Q5SW19;Q5SW19-3;Q5SW19-2		E9QNN1	DHX9	DEAH (Asp-Glu-Ala-His) box polypeptide 9(Dhx9)			D6RGM4	SMPD2
Actr2	P61161		Q3TEW6	MPZL1	myelin protein zero-like 1(Mpzl1)			Q3TEG7	RAB2B
Rplp1	P47955		Q3TF84	LRRC59	leucine rich repeat containing 59(Lrrc59)			P68372	TUBB4B
Lnp	Q7TQ95;A2ASL8;A2ASM0;A2ASM1;A2ASM2		E9QNN9	PAXBP1	PAX3 and PAX7 binding protein 1(Paxbp1)			D6RGM5	MYOZ2
Pura	P42669		Q8C079	STRIP1	striatin interacting protein 1(Strip1)			O55098	STK10
Spata5	Q3UMC0		Q9D727	2310039H08Rik	RIKEN cDNA 2310039H08 gene(2310039H08Rik)			D6RGM2	SEPSECS
Igh-6	P01872;P01873		Q4VA98	Zfp219	zinc finger protein 219(Zfp219)			Q99J31	OPHN1
Stxbp3	Q60770;Q60770-2;E9Q6R9;A2AEC9		Q8BNV1	TRMT2A	TRM2 tRNA methyltransferase 2A(Trmt2a)			P68369	TUBA1A
Nsf	P46460;G3UX86;G3UX98		Q9D735	2310036O22Rik	RIKEN cDNA 2310036O22 gene(2310036O22Rik)			A3QM89	RTN1
Pepd	Q11136;G3UXC5		Q4VA93	PRKCA	protein kinase C, alpha(Prkca)			D6RGM8	TM9SF1
Parp1	Q921K2;P11103-2		Q9D6R2	IDH3A	isocitrate dehydrogenase 3 (NAD+) alpha(Idh3a)			P68368	tuba4a
Rps6ka3	P18654;B1AXN9;E9QAP2;B1AXP0;B1AXN5;B1AXN8;F6UG16;B2GVN8;B1B0X1;A2CEE8;B1AXN7		F7D4T4	SHPRH	SNF2 histone linker PHD RING helicase(Shprh)			F6QWP5	USP20
Lrrc20	Q8CI70		Q8BNW8	SP100	nuclear antigen Sp100(Sp100)			Q9D7B1	dus2
Abcb7	Q61102		Q8BNW9	KBTBD11	kelch repeat and BTB (POZ) domain containing 11(Kbtbd11)			Q9D7B2	LIMS1
Ube2m	P61082;F7CDT0;F6WMC0;G5E919;F6YXS3		A2AQR0	GPD2	glycerol phosphate dehydrogenase 2, mitochondrial(Gpd2)			Q80VY9	DHX33
Rab6a	P35279;P35279-2;D3YV69		E9QNU1	ART3	ADP-ribosyltransferase 3(Art3)			Q9D7B6	ACAD8
Ptpla	Q9QY80;B9EHK9		Q9D6Y7	MSRA	methionine sulfoxide reductase A(Msra)			Q9CVB6	ARPC2
Alpk3	D3YUT2;E9QKU1		O55013	TRAPPC3	trafficking protein particle complex 3(Trappc3)			Q9D7A6	SRP19
Akr1b8	P45377		Q9D6Y9	GBE1	glucan (1,4-alpha-), branching enzyme 1(Gbe1)			Q99J47	DHRS7B
Arhgef40	Q3UPH7;Q3UPH7-2;Q3UPH7-6;Q3UPH7-3;Q3UPH7-4;Q3UPH7-5		Q80WC3	TNRC18	trinucleotide repeat containing 18(Tnrc18)			Q9D7A8	ARMC1
Gpt2	Q8BGT5;D6RFQ8		Q8C080	SNX16	sorting nexin 16(Snx16)			Q99J45	NRBP1
Srsf3;Gm12355	P84104-2;P84104;A2A4X6		Q80WC1	UBN2	ubinuclein 2(Ubn2)			D6RGL2	TRADD
Acot9;Acot10	Q9R0X4;Q32MW3		Q5FWJ7	VTI1A	vesicle transport through interaction with t-SNAREs 1A(Vti1a)			A2AQJ7	TMEM87A
Golgb1	E9QAH1;E9PVZ8;B7ZNF9;Q9CTU9;E9Q028		Q3UJT0	TASP1	taspase, threonine aspartase 1(Tasp1)			Q05920	Pcx
Mri1	Q9CQT1;F6YY88;F8WI95		E9QNT8	ANK1	ankyrin 1, erythroid(Ank1)			A2AQJ8	GANC
Esyt1	Q3U7R1;Q3U7R1-2		Q9CUX1	PRKRIR	protein-kinase, interferon-inducible double stranded RNA dependent inhibitor, repressor of (P58 repressor)(Prkrir)			E9QNL4	CHUK
Pabpc1	P29341;Q9D4E6;A2A5N3;F6ZAX1;Q8C7D3		O55029	COPB2	coatomer protein complex, subunit beta 2 (beta prime)(Copb2)			B1AWT2	RRAGD
Usp15	Q8R5H1;Q3UZH0;Q8R5H1-2;Q8R5H1-3;Q8R5H1-4		O55023	IMPA1	inositol (myo)-1(or 4)-monophosphatase 1(Impa1)			E9QNL5	SULT1A1
Cops7a	Q9CZ04-2;Q9CZ04;D3Z440;D3YVI6;D3Z0S0		Q9D799	MTFMT	mitochondrial methionyl-tRNA formyltransferase(Mtfmt)			D6RGL6	PTGR2
Eif3e	P60229		O55022	PGRMC1	progesterone receptor membrane component 1(Pgrmc1)			Q80VX2	CD200
Ethe1	Q9DCM0		Q9D6X6	PRSS23	protease, serine 23(Prss23)			B1AX58	PLS3
Slc16a3	P57787;B1ATM2;B1ATM1		F7D574	MYBPC1	myosin binding protein C, slow-type(Mybpc1)			B1AWT7	UBE2J1
Hmgcl	P38060;Q8JZS7;Q3TPS7;D3YVU9		Q8C092	TAF5	TATA-box binding protein associated factor 5(Taf5)			Q9D7A0	SMTN
Coro6	Q920M5-2;Q920M5;Q920M5-3		Q02614	SAP30BP	SAP30 binding protein(Sap30bp)			F6YB09	4932438A13Rik
Mfap5	Q9QZJ6;D3Z4D7;F8WJ99;D3Z3L7		O55028	BCKDK	branched chain ketoacid dehydrogenase kinase(Bckdk)			Q99J10	CTU1
	Q61990-2		O55026	ENTPD2	ectonucleoside triphosphate diphosphohydrolase 2(Entpd2)			F7AI87	PSMD4
Lmo7	E9PYF4		Q5FWK3	ARHGAP1	Rho GTPase activating protein 1(Arhgap1)			E9QNJ9	FGFR3
Impdh2	P24547		Q3UJU9	RMDN3	regulator of microtubule dynamics 3(Rmdn3)			P29477	NOS2
Sgcg	P82348;F6YKG7		Q8BNY6	NCS1	neuronal calcium sensor 1(Ncs1)			A6H644	PPP1R12B
Rpl36-ps3;Rpl36;Gm5745;Gm5614	D3YW41;Q6ZWZ4;D3Z3R1;D3Z7M8;P47964;D3YX71		Q3TER0	PTRF	polymerase I and transcript release factor(Ptrf)			Q99J07	SEC14L1
Bphl	Q8R164;E9PXG8		Q06986	SIAH2	seven in absentia 2(Siah2)			Q99J09	WDR77
Psma5;Gm8394	Q9Z2U1;D3YX79		A2AR02	PPIG	peptidyl-prolyl isomerase G (cyclophilin G)(Ppig)			Q99J23	GHDC
Myo9b	Q9QY06-2;Q9QY06;Q9QY06-3		Q9D783	KLHL40	kelch-like 40(Klhl40)			F6YAR3	TBL3
Osbp	E9QPD4;Q3B7Z2;Q3B7Z2-2;Q5QNQ6;Q6PE09;Q5QNQ4;Q8K0C7;Q5F209		Q04841	MPG	N-methylpurine-DNA glycosylase(Mpg)			Q8C0C3	TRAPPC12
Atp2b1	G5E829;Q05CJ5		Q80WE4	KIF20B	kinesin family member 20B(Kif20b)			Q99J27	SLC33A1
Pfn2	Q9JJV2;Q9JJV2-3;Q9JJV2-2;D3YWS3		Q9D786	HAUS5	HAUS augmin-like complex, subunit 5(Haus5)			Q99J25	MRM1
Eif3c	Q8R1B4;E9Q3A8		Q8BNY0	FST	follistatin(Fst)			Q8C0C0	ZHX2
Dync1li1	Q8R1Q8;F6XF11		Q9D6W8	BORCS6	BLOC-1 related complex subunit 6(Borcs6)			A2AQH3	HIPK3
Eif3l	Q8QZY1		A2AR07	SSB	Sjogren syndrome antigen B(Ssb)			Q4PZA2	ECE1
Cul1	Q9WTX6;Q3TPM3;D3Z2H3		Q9D787	PPIL2	peptidylprolyl isomerase (cyclophilin)-like 2(Ppil2)			Q8C0C7	FARSA
Usp24	E9PV45;B1AY13;B1AY13-2		F6ZCF0	AGTPBP1	ATP/GTP binding protein 1(Agtpbp1)			O55091	IMPACT
Cp	E9PZD8;G3X8Q5;Q61147;G3X9T8;G3UXG1;G3UWP5;CON__ENSEMBL:ENSBTAP00000031900;G3UZ53		D6RGB2	NPRL3	nitrogen permease regulator-like 3(Nprl3)			P31266	RBPJ
Rpl28	P41105;F6Z0X0		D6RGB1	Akr1c13	aldo-keto reductase family 1, member C13(Akr1c13)			Q99J19	Smim11
Mpp6	Q9JLB0;E9PWC5;REV__Q8C6L5;E9Q2R8		Q80WC7	AGFG2	ArfGAP with FG repeats 2(Agfg2)			Q80VZ9	STRADA
Psmb6	Q60692		E9QNR7	ZC3H12D	zinc finger CCCH type containing 12D(Zc3h12d)			Q80W54	ZMPSTE24
Dcun1d2	Q8BZJ7;Q8BZJ7-2;G5E8Q6;Q8BZJ7-4;G5E8Q5		D6RGB5	EXOSC9	exosome component 9(Exosc9)			F7DFH5	SIDT2
Sirt2	Q8VDQ8;Q8VDQ8-2;E9PXF5		E9QNR5	THSD7A	thrombospondin, type I, domain containing 7A(Thsd7a)			Q9D7E4	2310011J03Rik
Iqgap1	F6ZJB0;G3UW45;Q9JKF1		Q3TF45	CLCN3	chloride channel, voltage-sensitive 3(Clcn3)			P30115	GSTA3
2310042D19Rik	E9QP35;Q149B8;Q149B8-2		E9QNR6	AI837181	expressed sequence AI837181(AI837181)			B1AX95	tprgl
Bckdha	Q3U3J1;P50136		D6RGB8	TADA1	transcriptional adaptor 1(Tada1)			D6RGP3	QTRTD1
Diap1;Diaph1	E9PV41;E9PXV7;O08808;D3Z074;Q6NS79;F6XC64;E9PYA5		D6RGB7	PIAS4	protein inhibitor of activated STAT 4(Pias4)			D6RGP5	ST7
Myl6b	Q8CI43		Q9D773	MRPL2	mitochondrial ribosomal protein L2(Mrpl2)			F6YA33	ERCC2
Adprh	P54923		Q9D771	TMEM206	transmembrane protein 206(Tmem206)			F6R7Y0	slc35a1
Ywhah	P68510;E9Q4V8		A2AQP0	MYH7B	myosin, heavy chain 7B, cardiac muscle, beta(Myh7b)			Q9D7F7	CHMP4C
Psmb4	P99026		Q4VA53	PDS5B	PDS5 cohesin associated factor B(Pds5b)			D6RGQ7	JMJD7
1110002E22Rik	E0CYV9		Q5FWI3	TMEM2	transmembrane protein 2(Tmem2)			D6RGQ8	ARHGEF11
Sms;Gm14680	P97355;E9PZ58;A2AC81		O55003	BNIP3	BCL2/adenovirus E1B interacting protein 3(Bnip3)			P17918	PCNA
Acss1	Q69Z91;Q99NB1		Q4VA55	MUM1L1	melanoma associated antigen (mutated) 1-like 1(Mum1l1)			A6H5Z3	EXOC6B
Ppid	Q9CR16;E9Q5D3		Q8BNZ5	Scd3	stearoyl-coenzyme A desaturase 3(Scd3)			Q5SYD0	MYO1D
Apmap	Q9D7N9		Q04857	COL6A1	collagen, type VI, alpha 1(Col6a1)			Q80W68	KIRREL
Pfkl	P12382		O55057	PDE6D	phosphodiesterase 6D, cGMP-specific, rod, delta(Pde6d)			Q5FWX6	PRKD3
Eif3i	Q9QZD9;A2AE03		Q99J72	Apobec3	apolipoprotein B mRNA editing enzyme, catalytic polypeptide 3(Apobec3)			D6RGQ0	CFH
Sccpdh	Q8R127;D3YZ22;Q3ULN6;F6S0R8		E9QNH7	ACBD5	acyl-Coenzyme A binding domain containing 5(Acbd5)			B1AWV9	SLC4A10
Rtn4ip1	Q924D0;D3Z792		O55055	TRDMT1	tRNA aspartic acid methyltransferase 1(Trdmt1)			B1AX77	HSDL2
Cul3	Q6ZQ84;Q9JLV5;E9Q4T8;F6ZZK0;F6UY44;F6R0N8		Q99J74	TUSC3	tumor suppressor candidate 3(Tusc3)			P00688	Amy2a5
Strn3	B2RQS1		Q5SYL3	2610507B11Rik	RIKEN cDNA 2610507B11 gene(2610507B11Rik)			P00687	Amy1
Bzw2	Q91VK1		Q99J77	NANS	N-acetylneuraminic acid synthase (sialic acid synthase)(Nans)			D6RGN3	CDK9
Coq3	Q8BMS4		Q5ICG5	ACSL6	acyl-CoA synthetase long-chain family member 6(Acsl6)			D6RGN2	PLCD4
Eif2a	Q8BJW6;Q8BJW6-2;D6RGA6;D6RFN2		A2AQE4	COPS2	COP9 signalosome subunit 2(Cops2)			Q3UKC1	TAX1BP1
Nomo1	Q6GQT9		O55060	TPMT	thiopurine methyltransferase(Tpmt)			A6H5Y3	MTR
Mgst3	Q9CPU4		E9QNI1	TMEM67	transmembrane protein 67(Tmem67)			Q9D7C9	NMRK2
Gnb2	E9QKR0;P62880;D3YZX3;D3Z1M1;D3Z1T4;Q61011		E9QNG6	SNX13	sorting nexin 13(Snx13)			Q8BNE1	TCAF1
Tpm1	B7ZNL3		F7DFQ2	WDR26	WD repeat domain 26(Wdr26)			A6H687	SAC3D1
Ptges2	Q8BWM0		Q99J83	ATG5	autophagy related 5(Atg5)			P35710	SOX5
Sgta	Q8BJU0		E2JF22	PIEZO1	piezo-type mechanosensitive ion channel component 1(Piezo1)			Q8BND3	WDR35
Dnajb4	Q9D832		Q2YDW2	MSTO1	misato 1, mitochondrial distribution and morphology regulator(Msto1)			Q8BND4	INTS6L
Upf1	Q9EPU0;Q9EPU0-2		F6QWS3	RMND1	required for meiotic nuclear division 1 homolog(Rmnd1)			A6H5X4	Phf11d
Gm10320;Sec61b	E9PW43;Q9CQS8;F6Y8B3		Q3UK98	CBX6	chromobox 6(Cbx6)			Q8BND5	qsox1
Tubb2a	Q7TMM9		A6H630	ARMT1	acidic residue methyltransferase 1(Armt1)			Q9D7I5	LHPP
Npepl1	Q6NSR8;F6T2H5		Q6PR54	RIF1	replication timing regulatory factor 1(Rif1)			Q9CVI2	FAM133B
Abhd16a	Q9Z1Q2;G3UZK8;G3UYU8;G3UXA4;G3XA64;G3UX11		Q3TEM8	SSFA2	sperm specific antigen 2(Ssfa2)			A2ARD4	KIF5C
Ncoa4	Q5U4H9		F6R8S6	AKT1S1	AKT1 substrate 1 (proline-rich)(Akt1s1)			F6R860	WDSUB1
Pgls	Q9CQ60;Q8CBG6;D3Z4X1;F6X8L5		Q04886	SOX8	SRY (sex determining region Y)-box 8(Sox8)			Q80VP0	TECPR1
Gmps	Q3THK7		O55033	NCK2	non-catalytic region of tyrosine kinase adaptor protein 2(Nck2)			Q80VP1	EPN1
Rps12;Rps12-ps2;Gm10063	Q6ZWZ6;P63323;D3Z6B6;D3Z1P4		Q6X893	SLC44A1	solute carrier family 44, member 1(Slc44a1)			Q80VP2	SPATA7
Hyou1	Q9JKR6;F6TRP3;E0CYZ2		Q99J56	DERL1	Der1-like domain family, member 1(Derl1)			Q9D7I8	FAM83D
Syncrip	Q7TMK9;G3V018;G3UWM1;G3XA76;G3UXU5		Q70KY4	FOXO6	forkhead box O6(Foxo6)			Q9D7I9	TGM5
Eif4g2	G3XA17;F7CBP1;F6TW20;F6UU81;F7DAB1;F7CHS2		O55042	snca	synuclein, alpha(Snca)			Q80W14	PRPF40B
Ap1m1	P35585;D3YZ71;Q9WVP1-2;Q9WVP1		E9QNG1	ITSN2	intersectin 2(Itsn2)			P61600	NAA20
Plin1	Q8CGN5;Q8CGN5-2;Q8CGN5-3;Q8CGN5-4		Q04899	CDK18	cyclin-dependent kinase 18(Cdk18)			Q4KWH5	PLCH1
Rap1gds1	E9Q912		E9QNE9	MAP4K3	mitogen-activated protein kinase kinase kinase kinase 3(Map4k3)			D6RGT1	TAMM41
Ppif	Q99KR7		O55047	TLK2	tousled-like kinase 2 (Arabidopsis)(Tlk2)			D6RGT2	PTPN12
Cald1	E9QA15;REV__B8QI33;REV__F6UCP8;REV__B8QI34;REV__Q8BSS9;REV__B2RXW8;REV__E9Q6F1		E9QNE5	PI16	peptidase inhibitor 16(Pi16)			D6RGT7	GPCPD1
Ppp1r13b	Q62415;E9QLE7;F6YJV5;E9Q889		Q99J62	RFC4	replication factor C (activator 1) 4(Rfc4)			D6RH55	COPA
Arl8b	Q9CQW2		Q0VEJ0	CEP76	centrosomal protein 76(Cep76)			D6RGT6	HELB
Ltbp3	F8VQ06;E9QJZ6		P61620	SEC61A1	Sec61 alpha 1 subunit (S. cerevisiae)(Sec61a1)			D6RH59	TTC38
Csde1	Q91W50;Q80TP8		Q9D6Z0	ALKBH7	alkB homolog 7(Alkbh7)			P29533	VCAM1
Vps13c	Q8BX70;Q8BX70-3;E9QLN1;Q8BX70-2;A1ILH0;A1ILH1;A1ILH2		Q9D6Z1	NOP56	NOP56 ribonucleoprotein(Nop56)			Q9D7J4	cox20
Calu	Q6XLQ8;G3UYI3		P61622	ITGA11	integrin alpha 11(Itga11)			Q9D7J6	DNASE1L1
Ptpn11	P35235;P35235-2		A6H611	mipep	mitochondrial intermediate peptidase(Mipep)			A2ARC1	TRUB2
Ppp2r5a	Q6PD03;F6VYL0		A2AQD5	SSFA2	sperm specific antigen 2(Ssfa2)			Q80VQ0	ALDH3B1
Fkbp4	P30416;F6S2D5;D6RDE2;F7CAT1		A2AQD6	SSFA2	sperm specific antigen 2(Ssfa2)			Q80W21	Gstm7
Serpina1b	P22599		Q99J36	THUMPD1	THUMP domain containing 1(Thumpd1)			Q9D7J7	CAPNS2
Xdh	Q00519;Q3TP30;Q3TYQ9;G3X982		F6YB25	RPRD1B	regulation of nuclear pre-mRNA domain containing 1B(Rprd1b)			Q9D7J8	ASPH
Ilk	O55222;F6Q5Z1;D3YZA5		Q99J39	MLYCD	malonyl-CoA decarboxylase(Mlycd)			Q9D7J9	ECHDC3
Tspan8	Q8R3G9		Q9D7B7	GPX8	glutathione peroxidase 8 (putative)(Gpx8)			D6RH60	DNM1
Tanc2	A2A690-2;A2A690;F6VP19;F6VCI2		Q99J34	IRAK1	interleukin-1 receptor-associated kinase 1(Irak1)			D6RGU1	TIAL1
Ppp5c	G5E819;F7BX26		F6YAQ3	SIRT1	sirtuin 1(Sirt1)			D6RH62	DDHD1
Eif3b	E9PX78;Q8JZQ9		P68373	TUBA1C	tubulin, alpha 1C(Tuba1c)			D6RGU5	ABCC12
Camk2d	Q6PHZ2-4;E9Q1W0;E9PXV3;Q6PHZ2-2;Q8CCM0;F6RWZ9;F6ZIE1;D6RDQ8;E9QAJ4;E9PYZ8		D6RGM4	SMPD2	sphingomyelin phosphodiesterase 2, neutral(Smpd2)			D6RH65	TSEN34
Sec14l1	A2A9B9;Q99J07;A8Y5H7		Q3TEG7	RAB2B	RAB2B, member RAS oncogene family(Rab2b)			E9QND8	ATL2
Pgm5	Q8BZF8		P68372	TUBB4B	tubulin, beta 4B class IVB(Tubb4b)			D6RH67	TMEM62
Taco1	Q8K0Z7		D6RGM5	MYOZ2	myozenin 2(Myoz2)			Q03734	Serpina3m
Sdr39u1	Q5M8N4;Q5M8N4-2		O55098	STK10	serine/threonine kinase 10(Stk10)			Q65Z95	YPEL2
Hnrnpab	Q99020;Q20BD0;Q80XR6;Q9D6G1		D6RGM2	SEPSECS	Sep (O-phosphoserine) tRNA:Sec (selenocysteine) tRNA synthase(Sepsecs)			Q9D7G0	PRPS1
Psmd5	Q8BJY1;F7BA91		Q99J31	OPHN1	oligophrenin 1(Ophn1)			Q8BNJ2	ADAMTS4
Gm6316	D3YU05		D6RGM3	EML2	echinoderm microtubule associated protein like 2(Eml2)			Q80VR1	KCTD3
Gspt1	E9QK49;G3UWC0;Q8K2E1;Q8R050;F7CE88		D6RGM1	RFC4	replication factor C (activator 1) 4(Rfc4)			D6RGR1	MANBA
Cbr4	Q91VT4;D3Z6C4		P68369	TUBA1A	tubulin, alpha 1A(Tuba1a)			Q3UKG7	TFEB
Ighg1	P01869;P01868		A3QM89	RTN1	reticulon 1(Rtn1)			D6RGR2	RABEP2
Fam48a	Q7TT00-2;Q7TT00;Q7TT00-3		D6RGM8	TM9SF1	transmembrane 9 superfamily member 1(Tm9sf1)			Q80VR5	APAF1
Cacng6	Q8VHW3		P68368	tuba4a	tubulin, alpha 4A(Tuba4a)			Q80W37	SNUPN
Ppa2	Q91VM9;D3Z636;Q91VM9-2;G8JL76;D3Z096		F6QWP5	USP20	ubiquitin specific peptidase 20(Usp20)			F6ZC60	KDM1A
Pls3	Q99K51;B1AX58;Q3V0K9		Q9D7B1	dus2	dihydrouridine synthase 2(Dus2)			D6RGR9	STAU2
Lrpap1	F6SY09;P55302;F6WMD1		Q9D7B2	LIMS1	LIM and senescent cell antigen-like domains 1(Lims1)			Q3UKG2	PROB1
Nlrx1	Q3TL44		Q80VY9	DHX33	DEAH (Asp-Glu-Ala-His) box polypeptide 33(Dhx33)			D6RH37	PKN1
Prps1l1	Q8C5R8		Q9D7B6	ACAD8	acyl-Coenzyme A dehydrogenase family, member 8(Acad8)			D6RGR8	ALAS1
Txnl1	Q8CDN6		Q9CVB6	ARPC2	actin related protein 2/3 complex, subunit 2(Arpc2)			D6RGR5	PSMD1
Cisd2	Q9CQB5;D3Z3X4		Q9D7A6	SRP19	signal recognition particle 19(Srp19)			D6RH36	COPS7B
Tmem19	Q91W52-2;Q91W52		Q99J47	DHRS7B	dehydrogenase/reductase (SDR family) member 7B(Dhrs7b)			D6RGR6	RABEPK
Psme1	P97371;G3UXZ5;G3X9K9;G3UXY0;G3UWN9;G3UXR1		Q9D7A8	ARMC1	armadillo repeat containing 1(Armc1)			D6RGR3	GLMN
Nfs1	Q8C6I5;Q9Z1J3;Q9Z1J3-2;A6QRH3		Q99J45	NRBP1	nuclear receptor binding protein 1(Nrbp1)			D6RGR4	WDR83
Abhd11	Q8K4F5;D3YYK0		D6RGL2	TRADD	TNFRSF1A-associated via death domain(Tradd)			D6RH34	LPIN2
Eci2	Q9WUR2;Q3TCD4;Q9WUR2-2;E9PVM6;E9PYA9;E9PUY9;E9Q858;E9PYC6;E9Q7A8;Q78JN3;E9PY42		A2AQJ7	TMEM87A	transmembrane protein 87A(Tmem87a)			A2ARA0	TFPI
Prkab2	Q6PAM0;D6RG50;D6RH98		Q05920	Pcx	pyruvate carboxylase(Pcx)			Q80W41	NCAPD3
Fam162a	Q9D6U8		A2AQJ8	GANC	glucosidase, alpha; neutral C(Ganc)			Q8BNI4	DERL2
Nqo1	Q64669		A2AQJ5	TMEM87A	transmembrane protein 87A(Tmem87a)			Q80W49	CRYBG3
Ipo7	Q9EPL8		A2AQJ6	TMEM87A	transmembrane protein 87A(Tmem87a)			Q80W47	WIPI2
Ano10	Q8BH79;Q8BH79-4;Q8BH79-2;Q8BH79-3		E9QNL4	CHUK	conserved helix-loop-helix ubiquitous kinase(Chuk)			D6RGS2	GIMAP4
Cenpp	Q9CZ92		B1AWT2	RRAGD	Ras-related GTP binding D(Rragd)			D6RH49	RPS27L
Lrp5	Q91VN0		E9QNL5	SULT1A1	sulfotransferase family 1A, phenol-preferring, member 1(Sult1a1)			D6RGS9	ERGIC2
Hsd17b8;H2-Ke6	P50171-2;P50171;G3UX44		B1AWT4	RRAGD	Ras-related GTP binding D(Rragd)			E9QNB3	KCP
Cpa3	P15089		D6RGL6	PTGR2	prostaglandin reductase 2(Ptgr2)			D6RH44	ice2
Banf1	O54962		B1AWT3	RRAGD	Ras-related GTP binding D(Rragd)			B1AXB9	Gm4907
Ldb3	E9PYJ9;Q9JKS4-2		Q80VX2	CD200	CD200 antigen(Cd200)			E9QMV2	ABRACL
Sf3b2	Q3UJB0		B1AX58	PLS3	plastin 3 (T-isoform)(Pls3)			D6RH94	Ugt1a7c
Akr1e2;Akr1e1	Q9DCT1;Q8CEB6;F8WGW8		B1AWT7	UBE2J1	ubiquitin-conjugating enzyme E2J 1(Ube2j1)			Q80VL1	TDRKH
Nid2	O88322		Q9D7A0	SMTN	smoothelin(Smtn)			E9QN70	LAMB1
Ttr	P07309		F6SY41	TRMT2A	TRM2 tRNA methyltransferase 2A(Trmt2a)			E9QN77	TMUB1
Hnrnpd	Q60668;Q60668-3		F6YB09	4932438A13Rik	RIKEN cDNA 4932438A13 gene(4932438A13Rik)			Q9D7M8	POLR2D
Cryz	P47199;D3YUG9;D3Z2X0;D3Z4Q4;D3YWU6		Q6VVW5	NPR2	natriuretic peptide receptor 2(Npr2)			Q9CW03	SMC3
Acaa1a;Acaa1b	Q921H8;Q8VCH0		Q99J10	CTU1	cytosolic thiouridylase subunit 1(Ctu1)			Q80VM4	Zfp579
Ech1	O35459;F7B227		F7AI87	PSMD4	proteasome (prosome, macropain) 26S subunit, non-ATPase, 4(Psmd4)			A2AQV2	CHST14
Txnrd2	Q9JLT4;D3Z6K1;Q9JLT4-4;D3Z0K8;Q9JLT4-2;Q9JLT4-3		E9QNJ9	FGFR3	fibroblast growth factor receptor 3(Fgfr3)			E9QMW9	PTBP1
Prkar1a	Q3TYK4;Q9DBC7;E9Q276;A2AI69;P12849;D3Z0V6;D3Z068;D3YTM5;D3Z4L4		P29477	NOS2	nitric oxide synthase 2, inducible(Nos2)			E9QN87	PLEC
Prosc	Q9Z2Y8;Q80ZV3		A6H644	PPP1R12B	protein phosphatase 1, regulatory (inhibitor) subunit 12B(Ppp1r12b)			Q9D7N9	APMAP
Tnnt1	O88346;O88346-2;O88346-3;E9Q688;E9QA86;E9Q0G9;E9PZB4;E9PVN9		Q99J07	SEC14L1	SEC14-like lipid binding 1(Sec14l1)			F6SYJ2	UFD1L
Ranbp1	P34022		Q99J09	WDR77	WD repeat domain 77(Wdr77)			Q9D7N6	MRPL30
Ephx1	Q9D379;E9PWK1;F6YTS6;D3Z4M3		Q99J23	GHDC	GH3 domain containing(Ghdc)			F7AIJ1	DDRGK1
Cilp2	D3Z7H8		F6YAR3	TBL3	transducin (beta)-like 3(Tbl3)			Q5SXZ7	INTS2
Pdia4	P08003		Q8C0C3	TRAPPC12	trafficking protein particle complex 12(Trappc12)			Q9D7N3	MRPS9
Trip10	Q8CJ53;Q8CJ53-2		Q99J27	SLC33A1	solute carrier family 33 (acetyl-CoA transporter), member 1(Slc33a1)			D6RH77	PLD1
Timm44	O35857;F7C189		Q05909	PTPRG	protein tyrosine phosphatase, receptor type, G(Ptprg)			D6RH79	SLC25A36
Ak4	F8WH88;Q9WUR9;F6TEU8;A2ARF6;A2ARF5		Q99J25	MRM1	mitochondrial rRNA methyltransferase 1(Mrm1)			D6RH74	D3Ertd751e
Rps24	P62849;Q9D7P1;E9Q3V8;P62849-3;P62849-2		Q8C0C0	ZHX2	zinc fingers and homeoboxes 2(Zhx2)			D6RH76	UBA5
Ddx6	P54823		A2AQH3	HIPK3	homeodomain interacting protein kinase 3(Hipk3)			Q80VN1	CARD19
Slmap	Q3URD3;Q3URD3-2;D3Z7V3;F8WIH0;F6YCM8;Q3URD3-5;F6UV57;Q3URD3-3;Q3URD3-4;F6WY34;D3Z0N1		Q4PZA2	ECE1	endothelin converting enzyme 1(Ece1)			E9QMT1	AUH
Nptn	P97300;P97300-1;P97300-4		Q8C0C7	FARSA	phenylalanyl-tRNA synthetase, alpha subunit(Farsa)			A2AQT8	MMADHC
Aida	Q8C4Q6;Q8C4Q6-2		O55091	IMPACT	impact, RWD domain protein(Impact)			E9QN52	LRRFIP2
Bckdk	O55028;D3Z7R0		P31266	RBPJ	recombination signal binding protein for immunoglobulin kappa J region(Rbpj)			D6RH72	TES
Fn3k	Q9ER35;Q7TQJ3;Q6P264		Q99J19	Smim11	small integral membrane protein 11(Smim11)			A2AR60	CASC4
Fsd2	Q8BZ52		Q80VZ9	STRADA	STE20-related kinase adaptor alpha(Strada)			Q5SXY1	SPECC1
Hspb3	Q9QZ57		Q80W54	ZMPSTE24	zinc metallopeptidase, STE24(Zmpste24)			Q3UKJ3	FKBP1A
Lphn2	E9Q6C7;E9QNQ8;Q8JZZ7-2;Q0P6A0;Q3UQ39		F7DFH5	SIDT2	SID1 transmembrane family, member 2(Sidt2)			Q9D7M1	GID8
Mat2a	Q3THS6;E9Q0D0;F8WJ09;Q6PE05;Q91X83		Q9D7E4	2310011J03Rik	RIKEN cDNA 2310011J03 gene(2310011J03Rik)			Q3UKJ7	SMU1
Uba3	Q8C878;Q3TL72;F6ZKU4;Q8C878-2		P30115	GSTA3	glutathione S-transferase, alpha 3(Gsta3)			Q80W03	TOX3
Dnm2	P39054		B1AX95	tprgl	transformation related protein 63 regulated like(Tprgl)			D6RH86	RPS6KB2
Nefh	P19246;F7A3A1		D6RGP3	QTRTD1	queuine tRNA-ribosyltransferase domain containing 1(Qtrtd1)			Q80W04	TMCC2
Anp32b	Q9EST5-2;E9QKP8;Q9EST5		D6RGP2	BRD4	bromodomain containing 4(Brd4)			D6RH84	SNX14
Tnnc1	P19123;E9Q8P0		D6RGP7	NCEH1	neutral cholesterol ester hydrolase 1(Nceh1)			E9QN63	ASAP1
Anpep	P97449;Q3TB69		D6RGP6	LUC7L	Luc7-like(Luc7l)			A6H6A9	RABGAP1L
Cma1	A4QPC5;P21844		D6RGP5	ST7	suppression of tumorigenicity 7(St7)			D6RH82	PEX14
Cast	P51125-6;P51125;Q8CE80;P51125-2;P51125-7;P51125-3;Q921U7;P51125-4;P51125-5		F6YA33	ERCC2	excision repair cross-complementing rodent repair deficiency, complementation group 2(Ercc2)			E9QMU1	KIF7
Psmb3;Gm5356	Q9R1P1;D3YVS3;D3YUM8		F6R7Y0	slc35a1	solute carrier family 35 (CMP-sialic acid transporter), member 1(Slc35a1)			Q00493	CPE
C5	P06684		Q9D7F7	CHMP4C	charged multivesicular body protein 4C(Chmp4c)			P23881	TCEA3
Tpd52l2	Q9CYZ2;A2AUD5;Q3TAI4		D6RGQ2	TMEM67	transmembrane protein 67(Tmem67)			Q80W00	PPP1R10
Gpcpd1	Q8C0L9;Q8C0L9-2;B0R058;Q8C0L9-3;A2AMD6;A2AMD7;D6RHB5;D6RGT7;D6RHS8		D6RGQ7	JMJD7	jumonji domain containing 7(Jmjd7)			Q9D7L5	2310002L09Rik
Hsd17b4	P51660		D6RGQ8	ARHGEF11	Rho guanine nucleotide exchange factor (GEF) 11(Arhgef11)			B1AXF5	ALPL
Ube2d3	P61079;Q6ZWY6		Q5FWX7	OSBPL9	oxysterol binding protein-like 9(Osbpl9)			Q9D832	DNAJB4
Psmd14	O35593;F6SAH4		P17918	PCNA	proliferating cell nuclear antigen(Pcna)			P35762	CD81
Mast4	Q811L6;E9QPR4;E9PWX8;E9QND5;E9Q1M8;E9Q4Q9;Q811L6-2;E9Q6G0;F7AIF3		A6H5Z3	EXOC6B	exocyst complex component 6B(Exoc6b)			Q9D828	TFG
Rps6;Rps6-ps1	P62754;D3Z6N6		Q5SYD0	MYO1D	myosin ID(Myo1d)			Q80VI1	TRIM56
Rabggta	Q9JHK4;Q9JHK4-2		Q80W68	KIRREL	kin of IRRE like (Drosophila)(Kirrel)			A2AQY8	KYAT1
Atp6v1a	P50516;P50516-2;D3Z1B9;D3YWH3;D3YZ23		D6RGQ1	PRMT3	protein arginine N-methyltransferase 3(Prmt3)			Q9D7S7	RPL22L1
Tbc1d1	Q60949;Q60949-2;F6QUA9;E9Q6L4;D6RGQ5;Q3TGE9		Q5FWX6	PRKD3	protein kinase D3(Prkd3)			Q9CW46	RAVER1
Cops5	O35864		D6RGQ0	CFH	complement component factor h(Cfh)			Q9D844	DNAJC4
Mfn1	Q811U4;F6XRI9;D3Z5P8;D3Z4L5		B1AWV9	SLC4A10	solute carrier family 4, sodium bicarbonate cotransporter-like, member 10(Slc4a10)			Q9CW42	36951
Dnaja3	Q99M87-2;Q99M87;Q99M87-3		F6SZ47	BRAF	Braf transforming gene(Braf)			F7AIF3	MAST4
Cul2	Q9D4H8;Q9D4H8-2;E0CYT5		P35700	PRDX1	peroxiredoxin 1(Prdx1)			A2AQZ5	PHYHD1
Ybx1	P62960;A2BGG7		B1AX77	HSDL2	hydroxysteroid dehydrogenase like 2(Hsdl2)			Q0VE82	CPNE7
Epb4.1;Epb41	A2A841;P48193;E9PWN6;P48193-2;A2A842;A2AD32		B1AX78	HSDL2	hydroxysteroid dehydrogenase like 2(Hsdl2)			Q8C006	TRIM35
Gm1614	Q3UKG2		P00688	Amy2a5	amylase 2a5(Amy2a5)			E9QN92	STEAP3
Golga4	Q91VW5;E9Q5J7;F6V6W2		P00687	Amy1	amylase 1, salivary(Amy1)			Q80VJ3	DNPH1
Slc12a2	E9QM38;P55012;P55014-2		D6RGN3	CDK9	cyclin-dependent kinase 9 (CDC2-related kinase)(Cdk9)			E9QMX7	ARHGAP30
AI481877	A2ALV5		D6RGN2	PLCD4	phospholipase C, delta 4(Plcd4)			Q80VJ2	SRA1
Bcap29	Q61334		Q3UKC1	TAX1BP1	Tax1 (human T cell leukemia virus type I) binding protein 1(Tax1bp1)			Q9D7P1	RPS24
Atad3;Atad3a	Q925I1;F8WI53;Q925I1-2		A6H5Y3	MTR	5-methyltetrahydrofolate-homocysteine methyltransferase(Mtr)			Q8C033	ARHGEF10
Rnf123	Q5XPI3-2;Q5XPI3;Q05CH9;F7B5Z3;E0CXL3;G3UYH5;E0CX26;F6U715		Q9D7C9	NMRK2	nicotinamide riboside kinase 2(Nmrk2)			E9QN99	ABHD14B
St13	Q99L47;F8WJK8;E9Q1V0;E9Q1X9		Q8BNE1	TCAF1	TRPM8 channel-associated factor 1(Tcaf1)			A2AQW6	PRPF40A
Ckb	Q04447		A6H687	SAC3D1	SAC3 domain containing 1(Sac3d1)			E9QMY5	SHROOM3
Lman1	Q9D0F3;D3Z5B9		P35710	SOX5	SRY (sex determining region Y)-box 5(Sox5)			A6H6E9	TTC23L
Map2k3	O09110;O09110-2		Q8BND3	WDR35	WD repeat domain 35(Wdr35)			Q9D820	Prorsd1
Lrrfip1	E9Q2D5		Q8BND4	INTS6L	integrator complex subunit 6 like(Ints6l)			Q80VK8	PDE4B
Maoa	Q64133		A6H5X4	Phf11d	PHD finger protein 11D(Phf11d)			Q9D824	FIP1L1
Arpc2	Q9CVB6;D3YXG6		Q8BND5	qsox1	quiescin Q6 sulfhydryl oxidase 1(Qsox1)			A6H6E2	MMRN2
Abcc12	Q80WJ6;Q80WJ6-3;D6RGU5;Q80WJ6-4;E9QMU7;Q80WJ6-2;D6RCU5		Q9D7I5	LHPP	phospholysine phosphohistidine inorganic pyrophosphate phosphatase(Lhpp)			Q9D7P6	ISCU
Dus4l	Q32M08		Q9CVI2	FAM133B	family with sequence similarity 133, member B(Fam133b)			Q9D819	PPA1
Pkd2	O35245;O35245-3;O35245-5;O35245-4;O35245-2		A2ARD4	KIF5C	kinesin family member 5C(Kif5c)			Q8C025	CHPT1
Nploc4	P60670;P60670-2		F6R860	WDSUB1	WD repeat, SAM and U-box domain containing 1(Wdsub1)			Q8BMS4	COQ3
Inmt	P40936		Q80VP0	TECPR1	tectonin beta-propeller repeat containing 1(Tecpr1)			Q8BMS1	HADHA
Cnih4	Q9CX13;D3YZJ4		Q80VP1	EPN1	epsin 1(Epn1)			D6RHA0	TXNDC11
Slc4a1	P04919;P04919-2		Q80VP2	SPATA7	spermatogenesis associated 7(Spata7)			D6RHA2	RENBP
Mybbp1a	Q7TPV4;Q3TLF6		Q9D7I8	FAM83D	family with sequence similarity 83, member D(Fam83d)			Q8BMS9	RASSF2
Fyco1	E9Q4X0;Q8VDC1		Q2TPA8	HSDL2	hydroxysteroid dehydrogenase like 2(Hsdl2)			Q3TDT0	TRIM3
Cacnb3	G5E821;D3Z3Z3;P54285		Q9D7I9	TGM5	transglutaminase 5(Tgm5)			Q99JN2	KLHL22
Tmem109	Q3UBX0;D3Z0I8;D3YX08;D3Z3Z2;D3Z7P2		D6RH50	STAG1	stromal antigen 1(Stag1)			Q9D620	RAB11FIP1
Mtdh	Q80WJ7;F6QHD1;F6QFT1;E9PUX0		Q80W14	PRPF40B	pre-mRNA processing factor 40B(Prpf40b)			A2API3	INTS8
Erap1	Q9EQH2;F8WIM4		P61600	NAA20	N(alpha)-acetyltransferase 20, NatB catalytic subunit(Naa20)			Q8BN57	E130311K13Rik
Atp6v1b2	P62814;Q91YH6		Q4KWH5	PLCH1	phospholipase C, eta 1(Plch1)			Q8BN58	ARHGAP28
Sumo2	P61957;D3Z794;G3UZX6		D6RGT1	TAMM41	TAM41 mitochondrial translocator assembly and maintenance homolog(Tamm41)			Q4FJX7	TINAGL1
Timm50	Q9D880		D6RGT2	PTPN12	protein tyrosine phosphatase, non-receptor type 12(Ptpn12)			Q99K01	PDXDC1
Rad23b	P54728;Q3TJ52		D6RGT7	GPCPD1	glycerophosphocholine phosphodiesterase 1(Gpcpd1)			B1AVD2	XPNPEP2
Cobl	Q5NBX1;G3UWY3;Q5NBX1-3;Q5NBX1-4;Q5NBX1-5;G3UWP1		D6RH55	COPA	coatomer protein complex subunit alpha(Copa)			P61588	RND3
	P03987;P03987-2		D6RGT6	HELB	helicase (DNA) B(Helb)			A6H6J9	ANKRD50
Limch1	D3YU59;D3YU22;Q3UH68;D3Z589;Q3UH68-2;Q3UH68-3;E9PXS0;D3YV55;F6X3N8;D6RHT2		D6RH59	TTC38	tetratricopeptide repeat domain 38(Ttc38)			Q8BMT0	Serpinb9d
Palld	Q9ET54		P29533	VCAM1	vascular cell adhesion molecule 1(Vcam1)			Q9D614	STX17
Lama4	P97927		Q9D7J4	cox20	COX20 Cox2 chaperone(Cox20)			Q8BMQ2	GTF3C4
Fam49b	Q921M7		Q9D7J6	DNASE1L1	deoxyribonuclease 1-like 1(Dnase1l1)			Q8BN21	VRK2
Sntb1	Q99L88;Q99L88-2		A2ARC1	TRUB2	TruB pseudouridine (psi) synthase family member 2(Trub2)			Q8BMQ3	BNC2
Sfn	O70456		Q80W22	THNSL2	threonine synthase-like 2 (bacterial)(Thnsl2)			Q8BMQ8	MON1B
Rab5c	P35278;Q8C266		Q80VQ0	ALDH3B1	aldehyde dehydrogenase 3 family, member B1(Aldh3b1)			E9QN01	NT5DC1
Tpm4	Q6IRU2		Q80W21	Gstm7	glutathione S-transferase, mu 7(Gstm7)			Q99JP6	HOMER3
Dpysl3	E9PWE8;Q62188;Q3TT92;D3YUS0;D3Z567		Q9D7J7	CAPNS2	calpain, small subunit 2(Capns2)			P60007	ANAPC15
Hdhd2	Q3UGR5;Q3UGR5-2;D3YZI3;D3YUN7		Q9D7J8	ASPH	aspartate-beta-hydroxylase(Asph)			Q4FJZ2	KPNA6
Gpc1	Q9QZF2		Q9D7J9	ECHDC3	enoyl Coenzyme A hydratase domain containing 3(Echdc3)			Q8CIZ8	VWF
Tdrd3	Q91W18;Q91W18-3;E9QPR9;E9Q6T6;F6ZI20		D6RH60	DNM1	dynamin 1(Dnm1)			Q80VE5	TBC1D22B
Fbxo40	P62932		D6RGU1	TIAL1	Tia1 cytotoxic granule-associated RNA binding protein-like 1(Tial1)			Q3TDS9	RPL13A
Mvp	E9Q3X0;D3Z2N7		D6RH62	DDHD1	DDHD domain containing 1(Ddhd1)			D6RHB9	cox18
Nexn	Q7TPW1		D6RGU5	ABCC12	ATP-binding cassette, sub-family C (CFTR/MRP), member 12(Abcc12)			P31362	POU2F3
Cul4a	Q3TCH7;E9PXT5;F6UV36		D6RH65	TSEN34	tRNA splicing endonuclease subunit 34(Tsen34)			E9QMN5	GATAD2A
Ccbl1	Q8BTY1;A2AQY8;A2AQY9		E9QND8	ATL2	atlastin GTPase 2(Atl2)			B1AVF5	MID2
Coq7	P97478;Q3TYT1		D6RH67	TMEM62	transmembrane protein 62(Tmem62)			Q99JQ5	CSNK1G2
Gnb1	P62874		Q03734	Serpina3m	serine (or cysteine) peptidase inhibitor, clade A, member 3M(Serpina3m)			B1AVF2	TSC22D3
Fau	Q642K5;P62862;P35545		D6RH69	CPSF3L	cleavage and polyadenylation specific factor 3-like(Cpsf3l)			O55106	STRN
Uaca	Q8CGB3-3;Q8CGB3;Q8CGB3-2		Q65Z95	YPEL2	yippee-like 2 (Drosophila)(Ypel2)			Q3TE40	RPA2
Dnajc11	Q5U458;E9Q8B3;A2A8D1		Q9D7G0	PRPS1	phosphoribosyl pyrophosphate synthetase 1(Prps1)			Q99K23	UFSP2
Kpna3	O35344;E9Q1R3		Q8BNJ2	ADAMTS4	a disintegrin-like and metallopeptidase (reprolysin type) with thrombospondin type 1 motif, 4(Adamts4)			D6RHA9	TMTC4
Dpt	Q9QZZ6		Q80VR1	KCTD3	potassium channel tetramerisation domain containing 3(Kctd3)			O55101	SYNGR2
Cmpk1	Q9DBP5;D6RIL5;F6TY56		D6RGR1	MANBA	mannosidase, beta A, lysosomal(Manba)			Q80VD1	FAM98B
Tubb2b	Q9CWF2		Q3UKG7	TFEB	transcription factor EB(Tfeb)			Q9D5R2	Wdr20rt
Acp6	Q8BP40;Q8BP40-2;E9Q3V5		D6RGR2	RABEP2	rabaptin, RAB GTPase binding effector protein 2(Rabep2)			Q9D638	KRTAP3-3
Matr3	Q6ZQ61;Q8K310		Q80VR5	APAF1	apoptotic peptidase activating factor 1(Apaf1)			O55103	PRX
Pmpcb	Q9CXT8		Q80W37	SNUPN	snurportin 1(Snupn)			O55102	BLOC1S1
Lrp1	Q91ZX7;Q3U5J2;D3Z5M3;F6UAC8		F6ZC60	KDM1A	lysine (K)-specific demethylase 1A(Kdm1a)			P18911	rarg
Slc39a10	Q6P5F6;F6YTC4		Q3TFD2	LPCAT1	lysophosphatidylcholine acyltransferase 1(Lpcat1)			F6ZBE7	CHTF18
Wdr48	Q8BH57;Q8BH57-2;Q8BH57-3		D6RGR9	STAU2	staufen (RNA binding protein) homolog 2 (Drosophila)(Stau2)			Q99JI1	mustn1
Ctnna1	P26231;REV__Q9JMB1;REV__Q9JMB1-2		Q3UKG2	PROB1	proline rich basic protein 1(Prob1)			Q99JI6	RAP1B
Nfu1	Q9QZ23		D6RH37	PKN1	protein kinase N1(Pkn1)			E9QMQ3	TRIOBP
Csrp3	P50462		D6RGR8	ALAS1	aminolevulinic acid synthase 1(Alas1)			Q99JI4	PSMD6
Mecr	Q9DCS3;A2A845		D6RGR5	PSMD1	proteasome (prosome, macropain) 26S subunit, non-ATPase, 1(Psmd1)			Q9CTU9	GOLGB1
Api5	O35841		D6RH36	COPS7B	COP9 signalosome subunit 7B(Cops7b)			P17897	Lyz1
Arih1	Q9Z1K5		D6RGR6	RABEPK	Rab9 effector protein with kelch motifs(Rabepk)			Q8CJ96	RASSF8
Esyt2	Q3TZZ7;Q3TZZ7-2		D6RGR3	GLMN	glomulin, FKBP associated protein(Glmn)			Q9CU65	ZMYM2
Myl6;Gm8894	Q60605;E9QLM0		D6RGR4	WDR83	WD repeat domain containing 83(Wdr83)			Q9D666	SUN1
Lrrc47	E9PV22;Q505F5;F6Z4L9;F6YT33		D6RH34	LPIN2	lipin 2(Lpin2)			Q0VDM6	folh1
Glrx	Q9QUH0		A2ARA0	TFPI	tissue factor pathway inhibitor(Tfpi)			Q9CU62	SMC1A
Wfs1	P56695;Q3UN10;F7D926		A2ARA4	TFPI	tissue factor pathway inhibitor(Tfpi)			B1AVI6	SRPX2
Pi4ka	E9Q3L2;F6Y9T6;F6XSW4;D6RJ66;F6WIX7		Q9D7H3	RTCA	RNA 3'-terminal phosphate cyclase(Rtca)			E9QMP6	MARK2
As3mt	Q91WU5		A2ARA3	TFPI	tissue factor pathway inhibitor(Tfpi)			E9QN14	SRGAP3
Aqp1	Q02013		Q80W41	NCAPD3	non-SMC condensin II complex, subunit D3(Ncapd3)			E9QN12	PDGFRB
Noc3l	Q8VI84		Q8BNI4	DERL2	Der1-like domain family, member 2(Derl2)			Q3TDQ1	STT3B
Numa1	E9Q7G0;E9QAZ0		Q80W45	STX2	syntaxin 2(Stx2)			A6H6N4	FHL3
Gcdh	Q60759;D3Z4I2		Q8BNI3	NUBPL	nucleotide binding protein-like(Nubpl)			O55126	GBAS
Sept2	P42208;D3Z3C0;D3YYB1;F6WYM0;D3Z1S1;D3YZU7;D3YV76		Q80W49	CRYBG3	beta-gamma crystallin domain containing 3(Crybg3)			Q9D658	PTP4A3
Itga7	E9QJW7;Q61738-4		Q80W47	WIPI2	WD repeat domain, phosphoinositide interacting 2(Wipi2)			O55125	NIPSNAP1
Mff	Q6PCP5;E0CYB9;F7BC60		D6RGS2	GIMAP4	GTPase, IMAP family member 4(Gimap4)			Q04735	CDK16
Eif5b	Q05D44		D6RGS3	CHPF	chondroitin polymerizing factor(Chpf)			Q04736	YES1
Brp44l;Brp44l-ps	P63030;E9PXT1;D3Z786;E9Q0V4;D3Z5S0;D3YWY6		D6RH49	RPS27L	ribosomal protein S27-like(Rps27l)			Q9D5T0	ATAD1
Pter	Q60866;Q60866-2;A2AUR5;A2AUR3		D6RGS9	ERGIC2	ERGIC and golgi 2(Ergic2)			O55128	SAP18
Kiaa1161	Q69ZQ1		E9QNB3	KCP	kielin/chordin-like protein(Kcp)			B1AVH5	CORO2A
Sspn	Q3TRE0;Q62147;E9Q8Y7		D6RH44	ice2	interactor of little elongation complex ELL subunit 2(Ice2)			B1AVK5	COL4A6
	A6H630;A6H630-2;A6H630-4;A6H630-3;D6RG65		B1AXB9	Gm4907	predicted gene 4907(Gm4907)			Q3TDN2	FAF2
Neu2	E9Q0I0;Q9JMH3;E9Q2Z0;E9Q0P5		E9QMV2	ABRACL	ABRA C-terminal like(Abracl)			P68404	PRKCB
Setd7	Q8VHL1		D6RH94	Ugt1a7c	UDP glucuronosyltransferase 1 family, polypeptide A7C(Ugt1a7c)			F7D439	ASL
Rap1b	Q99JI6		Q80VL1	TDRKH	tudor and KH domain containing protein(Tdrkh)			F6R9J2	Zfp318
Thnsl2	Q80W22;F7AFM3		E9QN70	LAMB1	laminin B1(Lamb1)			Q04750	TOP1
Pank4	Q80YV4-2;Q80YV4;F7B6K4;Q80YV4-3		D6RH98	PRKAB2	protein kinase, AMP-activated, beta 2 non-catalytic subunit(Prkab2)			F7D432	PCMT1
Eif4e	P63073		E9QN77	TMUB1	transmembrane and ubiquitin-like domain containing 1(Tmub1)			O55131	39326
Cbx2	P30658		Q9D7M8	POLR2D	polymerase (RNA) II (DNA directed) polypeptide D(Polr2d)			Q8CIV8	TBCE
Dnaja4	Q9JMC3;D3Z1U5		Q9CW03	SMC3	structural maintenance of chromosomes 3(Smc3)			O55137	ACOT1
Carkd	Q9CZ42;Q9CZ42-3		B1AXC8	CHCHD7	coiled-coil-helix-coiled-coil-helix domain containing 7(Chchd7)			Q80VA0	GALNT7
Rps14	P62264;D3Z7I1;D3YVF4;D3Z1P6		B1AXC7	CHCHD7	coiled-coil-helix-coiled-coil-helix domain containing 7(Chchd7)			Q8CIV2	TMEM259
Atp5a1	D3Z6F5		B1AXC5	CHCHD7	coiled-coil-helix-coiled-coil-helix domain containing 7(Chchd7)			Q9D682	CRTC2
Ankrd2	Q9WV06;B2RS77		Q80VM4	Zfp579	zinc finger protein 579(Zfp579)			Q3TE00	MED15
Topaz1	E5FYH1		A2AQU8	SRXN1	sulfiredoxin 1 homolog (S. cerevisiae)(Srxn1)			E9QN32	LHX6
Rab18	P35293		A2AQV2	CHST14	carbohydrate (N-acetylgalactosamine 4-0) sulfotransferase 14(Chst14)			E9QMR2	DOCK9
Pmm2	Q9Z2M7		E9QMW9	PTBP1	polypyrimidine tract binding protein 1(Ptbp1)			P31324	PRKAR2B
Krt83	Q6IMF0;D3Z4Y0		E9QN87	PLEC	plectin(Plec)			Q3UIR3	DTX3L
G3bp2	P97379;P97379-2		Q9D7N9	APMAP	adipocyte plasma membrane associated protein(Apmap)			Q05895	THBS3
1810020D17Rik	D3YZD8;D3Z442;Q8R0P4;D3YWY5;D3Z1Q3;Q8R0P4-2;Q8CF11;D3YX09;D3YY39		F6SYJ2	UFD1L	ubiquitin fusion degradation 1 like(Ufd1l)			Q8BMV4	SMYD1
Anxa3	O35639		Q9D7N6	MRPL30	mitochondrial ribosomal protein L30(Mrpl30)			A2AQ19	rtf1
Nek9	Q69Z43;Q8K1R7		F7AIJ1	DDRGK1	DDRGK domain containing 1(Ddrgk1)			O55142	RPL35A
Klc2	Q91YS4;D3YXZ3;E9QL75;O88448;D3Z5Y7		Q5SXZ7	INTS2	integrator complex subunit 2(Ints2)			Q9D5V6	SYAP1
Rps23;Gm8618	Q9CZI5;P62267;D3YXF9		Q9D7N3	MRPS9	mitochondrial ribosomal protein S9(Mrps9)			Q9D676	Clec2g
Ccbl2	Q71RI9;Q71RI9-2;D6RJ70		D6RH77	PLD1	phospholipase D1(Pld1)			O55143	ATP2A2
Ube2d1	P61080;D3YUH6		D6RH79	SLC25A36	solute carrier family 25, member 36(Slc25a36)			Q9D5V5	CUL5
Bcap31	A2ALM8;Q61335		D6RH74	D3Ertd751e	DNA segment, Chr 3, ERATO Doi 751, expressed(D3Ertd751e)			Q8CIW5	peo1
Hp1bp3	Q3TEA8-2;Q3TEA8;Q3TEA8-3;A2AM65;A2AM70;A2AM63;A2AM62;A2AM69		D6RH76	UBA5	ubiquitin-like modifier activating enzyme 5(Uba5)			E9QN31	NOP2
Hspa12b	Q9CZJ2		Q80VN1	CARD19	caspase recruitment domain family, member 19(Card19)			P61514	RPL37A
Cops8	Q8VBV7		D6RH75	PRKRIR	protein-kinase, interferon-inducible double stranded RNA dependent inhibitor, repressor of (P58 repressor)(Prkrir)			Q9CTY5	MICU3
Anxa4	P97429;D3Z0S1;F7ANV6;E9Q073		E9QMT1	AUH	AU RNA binding protein/enoyl-coenzyme A hydratase(Auh)			Q99K70	RRAGC
	Q8BHN3-2		A2AQT8	MMADHC	methylmalonic aciduria (cobalamin deficiency) cblD type, with homocystinuria(Mmadhc)			P60060	SEC61G
Xpo7	Q9EPK7;E9PUW7;Q9EPK7-2;Q99NF8		E9QN52	LRRFIP2	leucine rich repeat (in FLII) interacting protein 2(Lrrfip2)			Q05816	FABP5
Nans	Q99J77		D6RH72	TES	testis derived transcript(Tes)			Q99K74	MED24
Pgm2	A2CEK3		A2AQT7	MMADHC	methylmalonic aciduria (cobalamin deficiency) cblD type, with homocystinuria(Mmadhc)			Q99K73	NRF1
Lims1	E9QP62;E9Q4A6;Q99JW4		A2AR60	CASC4	cancer susceptibility candidate 4(Casc4)			F6ZBR8	WIZ
Nap1l1	E9PW66;P28656;Q8BSH9		Q5SXY1	SPECC1	sperm antigen with calponin homology and coiled-coil domains 1(Specc1)			Q3TDL4	BAG6
Smpx	Q9DC77		Q3UKJ3	FKBP1A	FK506 binding protein 1a(Fkbp1a)			A2APA3	CSTF1
Tnc	Q80YX1;Q80YX1-2;E9QKW5;Q80YX1-3;E9QM59;Q80YX1-4;E9QM60;Q80YX1-5;Q80YX0		Q9D7M1	GID8	GID complex subunit 8(Gid8)			F7D3P8	ATP5O
Naaa	Q9D7V9;G3XA18		Q3UKJ7	SMU1	smu-1 suppressor of mec-8 and unc-52 homolog (C. elegans)(Smu1)			F7D418	NBEAL1
Impad1	Q80V26		Q80W02	Zfp219	zinc finger protein 219(Zfp219)			P29391	Ftl1
Copg1;Copg	Q9QZE5;E9Q5P4;Q7TNQ1		Q80W03	TOX3	TOX high mobility group box family member 3(Tox3)			Q3UIW5	RNF10
Naa15	G3X8Y3;Q80UM3		D6RH86	RPS6KB2	ribosomal protein S6 kinase, polypeptide 2(Rps6kb2)			Q3UJ81	CNEP1R1
Mlh1	Q9JK91		Q80W04	TMCC2	transmembrane and coiled-coil domains 2(Tmcc2)			Q8CJF7	AHCTF1
Nup54	Q8BTS4		D6RH84	SNX14	sorting nexin 14(Snx14)			Q8CJF9	AGO3
Eif3f	Q9DCH4		E9QN63	ASAP1	ArfGAP with SH3 domain, ankyrin repeat and PH domain1(Asap1)			Q99JW1	ABHD17A
	Q8VE95		A6H6A9	RABGAP1L	RAB GTPase activating protein 1-like(Rabgap1l)			Q99K85	PSAT1
Asb2	Q8K0L0;Q8K0L0-2		D6RH82	PEX14	peroxisomal biogenesis factor 14(Pex14)			Q99JW3	BC005624
Gsk3b	E9QAQ5;Q9WV60		E9QMU1	KIF7	kinesin family member 7(Kif7)			Q99JW2	ACY1
Pfkfb1	P70266		Q00493	CPE	carboxypeptidase E(Cpe)			A2APB8	TPX2
Eif3d	O70194		P23881	TCEA3	transcription elongation factor A (SII), 3(Tcea3)			Q8CJG0	AGO2
Bcam	Q9R069;D3YTK7		Q80W00	PPP1R10	protein phosphatase 1, regulatory subunit 10(Ppp1r10)			Q8CJG1	Ago1
Nos1	F8WGF2;Q9Z0J4-5;Q9Z0J4;Q9Z0J4-2;Q9Z0J4-3;Q9Z0J4-4		Q9D7L7	PBRM1	polybromo 1(Pbrm1)			Q3UIX4	SRSF11
Tmem43	Q9DBS1		Q9D7L5	2310002L09Rik	RIKEN cDNA 2310002L09 gene(2310002L09Rik)			P02716	CHRND
F2	P19221		B1AXF5	ALPL	alkaline phosphatase, liver/bone/kidney(Alpl)			Q99JX7	NXF1
Qil1	Q8R404		B1AXF6	ALPL	alkaline phosphatase, liver/bone/kidney(Alpl)			Q99JX4	EIF3M
9030617O03Rik	E9QMK9;Q8BH86;Q8BH86-2;F7CUW7		B1AXF8	ECE1	endothelin converting enzyme 1(Ece1)			Q99JX3	GORASP2
Hist1h1b	P43276		Q9D832	DNAJB4	DnaJ heat shock protein family (Hsp40) member B4(Dnajb4)			P17879	hspa1b
Lman2	Q9DBH5		P35762	CD81	CD81 antigen(Cd81)			F7AGW8	RRP1B
Psmd9	Q9CR00		Q9D828	TFG	Trk-fused gene(Tfg)			Q99K90	TAB2
Homer1	E9Q0J0;Q9Z2Y3;E9Q0I7;Q3UVL6		Q80VI1	TRIM56	tripartite motif-containing 56(Trim56)			P33434	MMP2
2210016F16Rik	G3X8U3		A2AQY8	KYAT1	kynurenine aminotransferase 1(Kyat1)			D6RHK5	GAK
	Q80X50-2		A2AQY9	KYAT1	kynurenine aminotransferase 1(Kyat1)			Q99JY9	ACTR3
Igfn1	Q3KNY0;Q3KNY0-2;Q3KNY0-4;E9Q766;E9QL28;F6QKE4;Q3KNY0-3;F7CG28;Q3KNY0-5		Q9D7S7	RPL22L1	ribosomal protein L22 like 1(Rpl22l1)			Q99JY8	PLPP3
Ccdc47	Q9D024;Q9D024-2;F7C265;B1AR93		Q9CW46	RAVER1	ribonucleoprotein, PTB-binding 1(Raver1)			E9QME5	TRIM33
Rock1	P70335;P70335-2		Q9D844	DNAJC4	DnaJ heat shock protein family (Hsp40) member C4(Dnajc4)			O55187	CBX4
Rpl34;Gm10154;Gm6404	Q9D1R9;D3Z4H3;D3YZW2;D3YWC0		Q9CW42	36951	mitochondrial amidoxime reducing component 1(Marc1)			O55186	Cd59a
Xpo1	Q6P5F9;F6YA11;A2AKT6		F7AIF3	MAST4	microtubule associated serine/threonine kinase family member 4(Mast4)			Q99JY4	TRABD
Rab12	P35283		A2AQZ5	PHYHD1	phytanoyl-CoA dioxygenase domain containing 1(Phyhd1)			Q99JY0	HADHB
Lpp	Q8BFW7;Q8BFW7-4;Q8BFW7-5;Q8BFW7-2;Q8BFW7-3		A2AQZ7	PHYHD1	phytanoyl-CoA dioxygenase domain containing 1(Phyhd1)			Q3UIV8	RASSF1
Gnai2	P08752;Q8JZT4;P50149;Q3V3I2;P20612;A2AE32;F6QPU5;Q8C040;A2AE31		A2AQZ2	PHYHD1	phytanoyl-CoA dioxygenase domain containing 1(Phyhd1)			O55192	SLC6A2
Ndufa11	G5E814;Q9D8B4		Q0VE82	CPNE7	copine VII(Cpne7)			Q3TDK6	ROGDI
Gdf7	P43029;P43029-2		Q8C006	TRIM35	tripartite motif-containing 35(Trim35)			P68433	hist1h3g
Trio	Q0KL02-4;Q0KL02;Q0KL02-3;Q0KL02-2;E9QL39		E9QN92	STEAP3	STEAP family member 3(Steap3)			E9QMF4	OSGEP
Ttll12	Q3UDE2;F2Z423		E9QMX4	RPS6KC1	ribosomal protein S6 kinase polypeptide 1(Rps6kc1)			Q80UZ2	SDAD1
Agpat3	Q9D517;D3Z1M6;D3YUW0;D3YTN7;D3YV65		Q80VJ3	DNPH1	2'-deoxynucleoside 5'-phosphate N-hydrolase 1(Dnph1)			Q99K30	EPS8L2
Srp72	F8VQC1;E9Q740		E9QMX7	ARHGAP30	Rho GTPase activating protein 30(Arhgap30)			Q99JR1	SFXN1
Auh	Q9JLZ3;F6RT60;F6R307;Q9JLZ3-3;E9QMT1;Q9JLZ3-2;E9Q6L3		Q80VJ2	SRA1	steroid receptor RNA activator 1(Sra1)			Q99JR6	NMNAT3
Eif1;Gm6900;Eif1b	P48024;G3UW42;Q9CXU9;D3YXK8		Q9D7P1	RPS24	ribosomal protein S24(Rps24)			Q99JR8	SMARCD2
Rps29;Gm10126	P62274;D3YYL7		Q8C033	ARHGEF10	Rho guanine nucleotide exchange factor (GEF) 10(Arhgef10)			Q99JQ9	KLC4
Snx2	Q9CWK8		E9QN99	ABHD14B	abhydrolase domain containing 14b(Abhd14b)			Q99K28	ARFGAP2
Mtfp1	Q9CRB8		A2AQW6	PRPF40A	pre-mRNA processing factor 40A(Prpf40a)			F6XAI7	EFCAB7
Sfxn3	Q91V61;Q91V61-2;Q3U4F0		E9QMY1	CD200	CD200 antigen(Cd200)			Q80UY7	SCYL2
Lactb2	Q99KR3		E9QMY5	SHROOM3	shroom family member 3(Shroom3)			F6QXT4	CPT1B
Tmx2	Q9D710;D3Z2J6;D3YYX0		B1AXE9	AMOT	angiomotin(Amot)			Q80UY1	CARNMT1
Carns1	E9PX09;Q6ZPS2;F8WJI2;Q6ZPS2-2;Q6ZPS2-3		A6H6E9	TTC23L	tetratricopeptide repeat domain 23-like(Ttc23l)			Q80UY2	KCMF1
Sfpq	Q8VIJ6		Q9D820	Prorsd1	prolyl-tRNA synthetase domain containing 1(Prorsd1)			D6RHM7	IFT81
Cfh	E9Q8I0;P06909;Q6NZK3;D6RGQ0;E9Q8H9		Q80VK8	PDE4B	phosphodiesterase 4B, cAMP specific(Pde4b)			B1AW21	MTM1
Blvrb	Q923D2;E9PZC3;E9PZC4		Q9D824	FIP1L1	FIP1 like 1 (S. cerevisiae)(Fip1l1)			P29351	PTPN6
Rab1b	Q9D1G1		A6H6E2	MMRN2	multimerin 2(Mmrn2)			D6RHM9	PARVA
Cav2	Q9WVC3;Q924U4;D3Z147		Q9D7P6	ISCU	iron-sulfur cluster assembly enzyme(Iscu)			A2APF3	CTCFL
Memo1	Q91VH6		Q9D819	PPA1	pyrophosphatase (inorganic) 1(Ppa1)			Q99K41	EMILIN1
Ckap5	A2AGT5;A2AGT5-3;A2AGT5-2		Q8C025	CHPT1	choline phosphotransferase 1(Chpt1)			D6RHL3	DUSP13
Top2b	Q64511;F6U5K2;F6XX57;F6V2E8		Q8C028	ACSL6	acyl-CoA synthetase long-chain family member 6(Acsl6)			P17809	SLC2A1
F13a1	Q8BH61;Q3TQH1;Q3TC79;E9QA31		Q8BMS4	COQ3	coenzyme Q3 methyltransferase(Coq3)			Q99K47	FGA
	Q7M6Y3-5;Q7M6Y3-3;Q7M6Y3-2		Q8BMS1	HADHA	hydroxyacyl-Coenzyme A dehydrogenase/3-ketoacyl-Coenzyme A thiolase/enoyl-Coenzyme A hydratase (trifunctional protein), alpha subunit(Hadha)			Q80UX8	ABHD13
Tardbp	Q921F2		D6RHA0	TXNDC11	thioredoxin domain containing 11(Txndc11)			Q80V94	AP4E1
Rbmxl1	Q91VM5		D6RHA2	RENBP	renin binding protein(Renbp)			E9QMH7	IKBIP
Cpped1	Q8BFS6;Q8BFS6-2;Q8BFS6-4;D3Z7F7;Q8BFS6-3;Q8BFS6-5		D6RHA7	ACSS2	acyl-CoA synthetase short-chain family member 2(Acss2)			Q80V91	DTX3
Dnajb5	A2AG30;O89114		Q8BMS9	RASSF2	Ras association (RalGDS/AF-6) domain family member 2(Rassf2)			D6RHL9	RCN2
RtcA;Rtcd1	Q9D7H3;D3Z263;D6RD00;D6REI7		Q3TDT0	TRIM3	tripartite motif-containing 3(Trim3)			Q99JT1	GATB
Smarce1	O54941;C0IMW9		Q99JN2	KLHL22	kelch-like 22(Klhl22)			Q99JT2	STK26
Rbbp7	Q60973;A2AFI9;A2AFJ1;F6ZLC6;F6U539		Q9D620	RAB11FIP1	RAB11 family interacting protein 1 (class I)(Rab11fip1)			Q3TDE8	Zfp691
Gbp9	Q8BTS3		A2API3	INTS8	integrator complex subunit 8(Ints8)			Q99JT9	ADI1
Mrpl12	Q9DB15		Q8BN57	E130311K13Rik	RIKEN cDNA E130311K13 gene(E130311K13Rik)			Q99JT6	TLCD1
Igf2r	Q07113;F6SFP4;E0CXV7		Q8BN58	ARHGAP28	Rho GTPase activating protein 28(Arhgap28)			Q99K56	TANGO2
Gfm2	Q8R2Q4;Q8R2Q4-2;Q8R2Q4-3;E9Q7N5;E9Q164;Q8C1C2;E0CY79;E0CXH2		E9QML5	Zfp638	zinc finger protein 638(Zfp638)			Q80UW5	CDC42BPG
Sorbs2	Q3UTJ2-2;Q3UTJ2-5;D3Z080;B9EKP8;F7BEU1;F6V513		Q4FJX7	TINAGL1	tubulointerstitial nephritis antigen-like 1(Tinagl1)			E9QMK2	VCAN
	Q9CQE8		Q99K01	PDXDC1	pyridoxal-dependent decarboxylase domain containing 1(Pdxdc1)			Q80UW8	POLR2E
Ywhaq	F6VW30;F6YY69;P68254;P68254-2		B1AVD2	XPNPEP2	X-prolyl aminopeptidase (aminopeptidase P) 2, membrane-bound(Xpnpep2)			Q4FK66	PRPF38A
Nae1	Q8VBW6;E0CZE0;Q3TS59		P61588	RND3	Rho family GTPase 3(Rnd3)			E9QMK9	9030617O03Rik
Tubb5	P99024		B1AVD1	XPNPEP2	X-prolyl aminopeptidase (aminopeptidase P) 2, membrane-bound(Xpnpep2)			Q80UW2	FBXO2
Smtnl1	Q99LM3;E9QAQ9		A6H6J9	ANKRD50	ankyrin repeat domain 50(Ankrd50)			D6RHN2	SELENBP1
Dhx9	E9QNN1;O70133-2;O70133-3		Q8BMT0	Serpinb9d	serine (or cysteine) peptidase inhibitor, clade B, member 9d(Serpinb9d)			F7AGT6	TACC3
Rab21	Q6A0C7;P35282		Q9D614	STX17	syntaxin 17(Stx17)			D6RHN4	PECR
Cfd	P03953;P03953-2		E9QN08	EEF1D	eukaryotic translation elongation factor 1 delta (guanine nucleotide exchange protein)(Eef1d)			P02762	Mup9
Mapre1	Q61166		Q8BMQ2	GTF3C4	general transcription factor IIIC, polypeptide 4(Gtf3c4)			Q80UV9	TAF1
Gm5121	D3YW44		Q8BN21	VRK2	vaccinia related kinase 2(Vrk2)			Q80V76	PYGO2
Hmox2	O70252;D3YX62;D3YXN4;D3Z4A2		F6QXN3	SRSF1	serine/arginine-rich splicing factor 1(Srsf1)			Q80V77	PSMD2
Sec22b	O08547;E9Q6R3;D6RES2		Q8BMQ3	BNC2	basonuclin 2(Bnc2)			P29387	GNB4
Dpp9	Q8BVG4;F8WJI9;Q8BVG4-2		Q8BMQ8	MON1B	MON1 homolog B, secretory traffciking associated(Mon1b)			E9QMJ8	AXIN1
Emd	O08579;Q3THM8;B7FAU5;D6RFS0		E9QN01	NT5DC1	5'-nucleotidase domain containing 1(Nt5dc1)			Q7TME2	SPAG5
Sec31b	Q3TZ89;Q3TZ89-2;F6QFX0		Q99JP6	HOMER3	homer scaffolding protein 3(Homer3)			G8JL46	ERMP1
Txndc5	Q91W90;E9PXX7		Q99JP0	MAP4K3	mitogen-activated protein kinase kinase kinase kinase 3(Map4k3)			Q80V57	COL4A5
Preb	Q9WUQ2;D3Z3S1;F6XLZ3		P60007	ANAPC15	anaphase prompoting complex C subunit 15(Anapc15)			Q9D6A7	Serpinb9c
Ubac1	Q8VDI7;F6Z1E7;F6UMH9		Q4FJZ2	KPNA6	karyopherin (importin) alpha 6(Kpna6)			Q8BMC3	SHC2
Sec24c	Q80U83		Q8CIZ8	VWF	Von Willebrand factor(Vwf)			Q8BMC4	NOP9
Herc2	Q4U2R1;Q4U2R1-2;F8WJE1		Q80VE5	TBC1D22B	TBC1 domain family, member 22B(Tbc1d22b)			D6RHP5	NFRKB
Mtx1	F7C846;P47802;Q8R5C0;G3XA66;D3Z3F4;D3YVW0;G3XA75;G3UYJ5;G3UXX9;G3UXB5		D6RHB1	LRRC40	leucine rich repeat containing 40(Lrrc40)			E9QLZ1	TSC22D1
Lama5	Q61001		Q3TDS9	RPL13A	ribosomal protein L13A(Rpl13a)			P58043	SESN2
Copb2	O55029		D6RHB9	cox18	cytochrome c oxidase assembly protein 18(Cox18)			P58044	IDI1
Pecam1	B1ARB3;Q08481;Q08481-3;Q08481-2;Q08481-4;E9Q0X6;B1ARA9		P31362	POU2F3	POU domain, class 2, transcription factor 3(Pou2f3)			D6RHP2	ERCC4
Myl12a	Q6ZWQ9;D3YV37		E9QMN5	GATAD2A	GATA zinc finger domain containing 2A(Gatad2a)			B1AVU1	PRKX
Gstz1	Q9WVL0		Q99JP7	GGT7	gamma-glutamyltransferase 7(Ggt7)			Q7TMF3	NDUFA12
Gtf2i	Q3UHU8;Q9ESZ8;Q9ESZ8-2;Q9ESZ8-6;Q9ESZ8-3;Q9ESZ8-4;Q9ESZ8-5;G3UYD0;G3UYJ6;G3UX27;G3UWV2;G3UZU4;G3UYD7		D6RHB5	GPCPD1	glycerophosphocholine phosphodiesterase 1(Gpcpd1)			Q7TMF2	ERI1
Lrrc59	Q922Q8;Q3TF84		B1AVF5	MID2	midline 2(Mid2)			D6RHQ9	stk3
Tmem11	Q8BK08;E9Q933		Q99JQ5	CSNK1G2	casein kinase 1, gamma 2(Csnk1g2)			G8JL55	CHID1
Zadh2	Q8BGC4		B1AVF4	MID2	midline 2(Mid2)			A2APZ2	NTMT1
Cacybp	Q9CXW3		B1AVF2	TSC22D3	TSC22 domain family, member 3(Tsc22d3)			Q80UU2	RPP38
Psmd8	Q9CX56		O55106	STRN	striatin, calmodulin binding protein(Strn)			G8JL54	COMMD1
Man1a2	P39098;P39098-2;A2A723		Q3TE40	RPA2	replication protein A2(Rpa2)			Q80UU1	ANKZF1
Afm	E9Q826;O89020-3;O89020;O89020-2;CON__REFSEQ:XP_585019		Q99K23	UFSP2	UFM1-specific peptidase 2(Ufsp2)			P39876	TIMP3
Dcaf8	Q8N7N5;Q8N7N5-2;A2AHY8		B1AVF6	MID2	midline 2(Mid2)			Q8BMB0	EMSY
Rab14	Q91V41;Q50HX3;A2AL34		D6RHA9	TMTC4	transmembrane and tetratricopeptide repeat containing 4(Tmtc4)			Q80UU9	PGRMC2
Rrbp1	Q99PL5;A2AVJ7;Q99PL5-2;E9PUZ4;Q99PL5-3;Q99PL5-4;Q99PL5-5;Q99PL5-6;Q99PL5-7;Q99PL5-8;Q99PL5-9;Q99PL5-10;Q99PL5-11;Q99PL5-12		O55101	SYNGR2	synaptogyrin 2(Syngr2)			G8JL51	POLR1E
Grpel1	Q99LP6		Q80VD1	FAM98B	family with sequence similarity 98, member B(Fam98b)			P23927	CRYAB
Kdelc2	G5E897		Q9D5R2	Wdr20rt	WD repeat domain 20, retrogene(Wdr20rt)			D6RHQ6	USP16
Dgke	Q9R1C6;F2Z490		Q9D638	KRTAP3-3	keratin associated protein 3-3(Krtap3-3)			F7BLT7	GNAO1
Smyd2	Q8R5A0		O55103	PRX	periaxin(Prx)			D6RHQ2	ENTPD1
Asna1	O54984		O55102	BLOC1S1	biogenesis of lysosomal organelles complex-1, subunit 1(Bloc1s1)			F7BM53	CIZ1
Hsdl2	Q2TPA8;B1AX78;E9Q4I4;E9PYC8;B1AX77		P18911	rarg	retinoic acid receptor, gamma(Rarg)			D6RI23	MFSD10
Ube3a	E9QKT1		B1AVI2	STX17	syntaxin 17(Stx17)			D6RHQ3	P3H3
Romo1	P60603		F6ZBE7	CHTF18	CTF18, chromosome transmission fidelity factor 18(Chtf18)			C7IVS7	CACNB2
Pgpep1	Q9ESW8		Q99JI1	mustn1	musculoskeletal, embryonic nuclear protein 1(Mustn1)			G8JL68	MYEF2
Gls	D3Z7P3;D3Z7P4;F7B327		Q99JI6	RAP1B	RAS related protein 1b(Rap1b)			Q9D6C3	3830403N18Rik
Tiprl	Q8BH58		E9QMQ3	TRIOBP	TRIO and F-actin binding protein(Triobp)			Q80V31	CEP104
Mtnd3;mt-Nd3	P03899;Q7GIP5		Q99JI4	PSMD6	proteasome (prosome, macropain) 26S subunit, non-ATPase, 6(Psmd6)			Q8BMA3	cnksr3
Znf609;Zfp609	Q8BZ47;E9Q1Y2		Q9CTU9	GOLGB1	golgi autoantigen, golgin subfamily b, macrogolgin 1(Golgb1)			P23950	ZFP36L1
Mdp1	Q9D967		P17897	Lyz1	lysozyme 1(Lyz1)			Q8BMA6	SRP68
Sh3glb1	Q9JK48;Q9JK48-2;Q3TYR7;REV__F8VQJ3;REV__P02468		Q8CJ96	RASSF8	Ras association (RalGDS/AF-6) domain family (N-terminal) member 8(Rassf8)			D6RI31	DIRC2
Prkcq	Q02111;Q8CAV6;B1AYX8;Q920N8		Q9CU65	ZMYM2	zinc finger, MYM-type 2(Zmym2)			P23953	Ces1c
Ddx19a	Q61655;Q9QY15;Q9QY15-2		A2APM5	CD44	CD44 antigen(Cd44)			P58021	TM9SF2
ORF11;0610007P14Rik	Q9ERY9;D3YUR8		Q9D666	SUN1	Sad1 and UNC84 domain containing 1(Sun1)			D6RI34	TBC1D13
C2cd2	F6R441;E9Q3C1		A2APM3	CD44	CD44 antigen(Cd44)			D6RI32	DMPK
Metap2	O08663		A2APM4	CD44	CD44 antigen(Cd44)			Q7TMC8	FUK
Mapre3	Q6PER3;D3YUY6		A2APM1	CD44	CD44 antigen(Cd44)			D6RHR9	DNAJB12
Prpf8	Q99PV0;B7ZC27;E9Q3K7		Q0VDM6	folh1	folate hydrolase 1(Folh1)			D6RHR8	MRPL58
	Q8CGY8-2		A2APM2	CD44	CD44 antigen(Cd44)			F7BM44	TPST2
Prkaa1	Q5EG47		Q9CU62	SMC1A	structural maintenance of chromosomes 1A(Smc1a)			B1AW87	ACVR1
Ttc38	A3KMP2;A3KMP2-2;D6RH59		Q9D662	SEC23B	SEC23 homolog B, COPII coat complex component(Sec23b)			Q6DFZ2	SYNE2
Fhod3	Q76LL6;Q76LL6-4;Q76LL6-2;Q76LL6-3;F8WHD7;E9Q1S4		B1AVI6	SRPX2	sushi-repeat-containing protein, X-linked 2(Srpx2)			Q6DFZ1	GBF1
Endog	O08600		E9QMP6	MARK2	MAP/microtubule affinity regulating kinase 2(Mark2)			Q80US4	ACTR5
Timmdc1	Q8BUY5		E9QN14	SRGAP3	SLIT-ROBO Rho GTPase activating protein 3(Srgap3)			Q80V42	CPM
Vat1	Q62465		E9QN12	PDGFRB	platelet derived growth factor receptor, beta polypeptide(Pdgfrb)			G8JL74	PTBP3
Bckdhb	Q6P3A8;Q6P3A8-2;F7A1U2		Q3TDQ1	STT3B	STT3, subunit of the oligosaccharyltransferase complex, homolog B (S. cerevisiae)(Stt3b)			G8JL76	PPA2
Eif5	P59325;Q8BVV6;Q05CH7;Q05CM5		A6H6N4	FHL3	four and a half LIM domains 3(Fhl3)			D6RI42	ZC3H7A
Krt1	P04104		O55126	GBAS	glioblastoma amplified sequence(Gbas)			B1AW91	PACSIN3
Aldh5a1	Q8BWF0		Q9D658	PTP4A3	protein tyrosine phosphatase 4a3(Ptp4a3)			D6RHS6	PEBP1
Metap1	Q8BP48		O55125	NIPSNAP1	nipsnap homolog 1 (C. elegans)(Nipsnap1)			D6RHS5	CDK4
Syvn1	Q9DBY1;D3Z1Y1;E9QQ99;E9QNR2;Q9DBY1-2;D3YZH4		Q04735	CDK16	cyclin-dependent kinase 16(Cdk16)			P23949	ZFP36L2
Fahd1	Q3UQY4;Q8R0F8		Q04736	YES1	YES proto-oncogene 1, Src family tyrosine kinase(Yes1)			D6RHS9	TMEM260
Apoe	P08226;G3UWN5;E9Q327;G3UZM8		Q9MD59	ND2	NADH dehydrogenase subunit 2(ND2)			Q80UP3	DGKZ
Ube2v2	Q9D2M8;A6X925;Q9D2M8-2;B2KF55		Q9D5T0	ATAD1	ATPase family, AAA domain containing 1(Atad1)			Q7TMA2	Zfp503
Ube2k	P61087;E9Q6W9;D3Z4U3;F8WIC2		O55128	SAP18	Sin3-associated polypeptide 18(Sap18)			Q6DFX2	ANTXR2
Slc12a7	Q9WVL3;Q9WVL3-2;E9Q0L1;Q8C6Y2		B1AVH5	CORO2A	coronin, actin binding protein 2A(Coro2a)			D6RHT5	ddx39
Trim54	Q9ERP3;E9QAT9;Q3KNI8		E9QN44	D2HGDH	D-2-hydroxyglutarate dehydrogenase(D2hgdh)			Q80UP5	ANKRD13A
5730469M10Rik;Fam213a	Q3U125;Q9CYH2;D3Z252;D3Z398;D3YYG8;D3Z0A8;D3YWL4;D3Z143		E9QN47	MADD	MAP-kinase activating death domain(Madd)			Q78XF5	OSTC
Xpnpep1	Q6P1B1;Q3TL27		B1AVK5	COL4A6	collagen, type IV, alpha 6(Col4a6)			D6RHT3	elmo2
Gpatch8	A2A6A1;F6QGP8;A2AKY4		Q3TDN2	FAF2	Fas associated factor family member 2(Faf2)			Q8BMG8	SLC25A32
Scn4b	Q7M729		P68404	PRKCB	protein kinase C, beta(Prkcb)			D6RHT1	mettl3
Vamp3	P63024		F7D439	ASL	argininosuccinate lyase(Asl)			Q80UP8	SLC20A2
Gpx1	P11352		F6R9J2	Zfp318	zinc finger protein 318(Zfp318)			Q80V18	TRPS1
Cst3	P21460;A2APX3		Q04750	TOP1	topoisomerase (DNA) I(Top1)			Q9D6F9	TUBB4A
Snx3	Q78ZM0;O70492;D3Z6Z0;D3Z789		F7D432	PCMT1	protein-L-isoaspartate (D-aspartate) O-methyltransferase 1(Pcmt1)			P58006	SESN1
Inppl1	Q6P549;Q9ES52-4		O55131	39326	septin 7(Sept7)			B1AVY7	KIF16B
Tapt1	Q4VBD2		Q8CIV8	TBCE	tubulin-specific chaperone E(Tbce)			Q6DFW5	ATP11B
Myh10	Q3UH59;Q61879;Q5SV64;Q8BXF2		O55135	EIF6	eukaryotic translation initiation factor 6(Eif6)			Q6DFW4	NOP58
Shmt1	P50431;G3UZ26;G3UYY1;G3UZZ9		O55137	ACOT1	acyl-CoA thioesterase 1(Acot1)			Q7TMB8	CYFIP1
Agxt2l2	Q8R1K4;Q8R1K4-2;F8WHK6;Q8R1K4-3		Q80VA0	GALNT7	UDP-N-acetyl-alpha-D-galactosamine: polypeptide N-acetylgalactosaminyltransferase 7(Galnt7)			B1AVZ0	UPRT
Erlin2	Q8BFZ9		Q8CIV2	TMEM259	transmembrane protein 259(Tmem259)			Q99J93	IFITM2
Elavl1	P70372		Q9D682	CRTC2	CREB regulated transcription coactivator 2(Crtc2)			F6ZAT3	TUBGCP6
Mlycd	Q99J39;Q99J39-2;F6ZUJ0		Q3TE00	MED15	mediator complex subunit 15(Med15)			Q3TEA8	HP1BP3
Ppp2r4	P58389;A2AWE9;A2AWF0;B7ZDE0;D6RFC2;F6Z6I0		E9QN32	LHX6	LIM homeobox protein 6(Lhx6)			Q80V26	IMPAD1
Ift140	E9PY46;E9Q682;E9Q8S7;E9Q925		E9QMR2	DOCK9	dedicator of cytokinesis 9(Dock9)			D6RI63	AP3M1
Kpna1	Q60960;G3UXF0;G3UZK5;G3UXT6;G3UWJ8;G3UXW7		P31324	PRKAR2B	protein kinase, cAMP dependent regulatory, type II beta(Prkar2b)			Q8BMF4	DLAT
Tbc1d17	Q8BYH7		Q3UIR3	DTX3L	deltex 3-like, E3 ubiquitin ligase(Dtx3l)			Q5XPI3	RNF123
Ppp6r3	G5E8R4;Q922D4;Q922D4-2;Q922D4-3;Q922D4-4		Q05895	THBS3	thrombospondin 3(Thbs3)			Q99J99	MPST
Ubr1	O70481		Q8BMV4	SMYD1	SET and MYND domain containing 1(Smyd1)			P30275	Ckmt1
Myo18b	E9PV66		Q9MD82	ND5	NADH dehydrogenase subunit 5(ND5)			Q8BMF3	ME3
Bag6	Q9Z1R2;Q3UF95;G3UZT6;G3UYQ2;Q3TDL4;G3UXT8;G3V013;G3UYZ0		A2AQ19	rtf1	RTF1, Paf1/RNA polymerase II complex component(Rtf1)			Q80UN1	KCTD9
Tomm22	Q9CPQ3		O55142	RPL35A	ribosomal protein L35A(Rpl35a)			Q9D6G5	TMEM138
Mt-Cyb;mt-Cytb	P00158;Q7JCZ3		Q9D5V6	SYAP1	synapse associated protein 1(Syap1)			F6QWW7	WIPF1
Cdnf	Q8CC36		Q9D676	Clec2g	C-type lectin domain family 2, member g(Clec2g)			Q9D6G1	HNRNPAB
Mtx2	O88441		O55143	ATP2A2	ATPase, Ca++ transporting, cardiac muscle, slow twitch 2(Atp2a2)			A2AQB2	NEB
Mecp2	Q9Z2D6-2;Q9Z2D6;D3Z7U4;D3YY81		Q9D5V5	CUL5	cullin 5(Cul5)			Q3UJC0	ppfia1
Cdr2	P97817		Q8CIW5	peo1	progressive external ophthalmoplegia 1 (human)(Peo1)			Q6DFV1	NCAPG2
Dennd2a	Q8C4S8;D3Z1C6;E9Q4E4;Q6P9P8;G3UYA7;Q6P9P8-2;Q91VV4;Q91VV4-2		E9QN31	NOP2	NOP2 nucleolar protein(Nop2)			Q6DFV5	HELZ
Umps	P13439;D6RJ62		A2AQ17	NDUFAF1	NADH dehydrogenase (ubiquinone) 1 alpha subcomplex, assembly factor 1(Ndufaf1)			E9QMA2	FAM172A
Man2a2	Q8BRK9;Q8BRK9-2;Q9WU23		P61514	RPL37A	ribosomal protein L37a(Rpl37a)			P29416	HEXA
Tulp3	O88413		Q99K78	CSNK1G2	casein kinase 1, gamma 2(Csnk1g2)			Q6DFV3	ARHGAP21
Ndufa1	O35683		Q9CTY5	MICU3	mitochondrial calcium uptake family, member 3(Micu3)			Q80UN9	TRIT1
Slc37a4	Q9D1F9		Q99K70	RRAGC	Ras-related GTP binding C(Rragc)			P30282	CCND3
Serpinb1a	Q9D154;Q8VHP7;Q5SV42		P60060	SEC61G	SEC61, gamma subunit(Sec61g)			D6RI72	DPY19L4
Dlg1	Q811D0-3;Q811D0;Q811D0-2;E9Q9H0;D3Z3B8;G3UZL5;Q91XM9-5		Q05816	FABP5	fatty acid binding protein 5, epidermal(Fabp5)			F6QX94	ZSCAN21
Tpr	Q7M739;Q8BK71		Q99K74	MED24	mediator complex subunit 24(Med24)			G8JL35	MOB4
Mbnl1	Q8CHF5;G3X9Q0;Q9JKP5;Q3U581;Q3U570;Q3TJQ3;Q8BYC7		Q99K73	NRF1	nuclear respiratory factor 1(Nrf1)			G8JL31	ERCC6L2
Kif23	E9Q5G3;E9Q5W8;F6XCV8		F6ZBR8	WIZ	widely-interspaced zinc finger motifs(Wiz)			A2AQA7	AQR
Myof	Q69ZN7;E9Q390;D3Z1Q0;Q69ZN7-4;Q69ZN7-2;Q69ZN7-3;REV__Q8QZT1		F7D3P0	NUBPL	nucleotide binding protein-like(Nubpl)			Q9D6H2	HSPB11
Cenpv	Q9CXS4;Q9CXS4-2;F6SS03		F6QY99	PIEZO1	piezo-type mechanosensitive ion channel component 1(Piezo1)			P32507	NECTIN2
Pon2	Q62086;E9PV34		Q3TDL4	BAG6	BCL2-associated athanogene 6(Bag6)			E9QMB7	NAA30
Hook3	Q8BUK6;E9Q272;F6W1A2		A2APA3	CSTF1	cleavage stimulation factor, 3' pre-RNA, subunit 1(Cstf1)			Q3UJB0	SF3B2
Snrpd2;Gm5449;Gm5848;Gm10120	P62317;D3Z5N9;E9Q2T1;D3Z426		F7D3P8	ATP5O	ATP synthase, H+ transporting, mitochondrial F1 complex, O subunit(Atp5o)			Q8BMD8	SLC25A24
Ppm1a	P49443;Q9EQE3;Q9EQE2		F7D418	NBEAL1	neurobeachin like 1(Nbeal1)			Q3UJB9	EDC4
Rpl3;Gm5879	P27659;D3YZ47		P29391	Ftl1	ferritin light polypeptide 1(Ftl1)			Q8BMD5	CDADC1
Tom1	Q3UDC3;O88746;O88746-2		Q3UIW5	RNF10	ring finger protein 10(Rnf10)			D6RI83	SNRPA
Clic4	Q9QYB1		Q3UJ81	CNEP1R1	CTD nuclear envelope phosphatase 1 regulatory subunit 1(Cnep1r1)			Q80V03	adck5
Slc2a4	P14142		Q8CJF7	AHCTF1	AT hook containing transcription factor 1(Ahctf1)			Q3UJB3	LRRC14B
Hist1h2ab;Hist3h2a;Hist1h2af;Hist1h2ak;H2afj;Hist1h2ah;Hist1h2aa	P22752;Q8BFU2;Q8CGP5;Q8CGP7;Q8R1M2;Q8CGP6;Q8CGP4		Q8CJF9	AGO3	argonaute RISC catalytic subunit 3(Ago3)			D6RI96	TMEM59
Naalad2	G3UWC2;Q9CZR2;O35409;Q0VDM6;E9PV01		A2APB1	RASSF2	Ras association (RalGDS/AF-6) domain family member 2(Rassf2)			D6RI91	D230025D16Rik
Clasp1	E9Q6L0		Q99JW1	ABHD17A	abhydrolase domain containing 17A(Abhd17a)			Q4VAA7	snx33
Myh14	Q6URW6;Q6URW6-2;B3F3T1;D3Z5V8		Q99K85	PSAT1	phosphoserine aminotransferase 1(Psat1)			Q8BML1	MICAL2
Faap100	A2ACJ2		Q99JW4	LIMS1	LIM and senescent cell antigen-like domains 1(Lims1)			Q99JF8	PSIP1
L7rn6	Q9DD02;D3YUY2;D3YU13;G5E8I4		Q99JW3	BC005624	cDNA sequence BC005624(BC005624)			Q99JF5	MVD
Lancl2	Q9JJK2;F6RJV6		Q99K82	SMOX	spermine oxidase(Smox)			Q9D6I7	FAM69A
Nt5dc3	Q3UHB1;F7CQV9		Q99JW2	ACY1	aminoacylase 1(Acy1)			Q8BML3	Glt28d2
Tmed2	Q9R0Q3;F6V6T4		A2APB8	TPX2	TPX2, microtubule-associated(Tpx2)			A2APS1	nphp1
Hspb7	Q5FW72;P35385		F7CRQ2	ASPSCR1	alveolar soft part sarcoma chromosome region, candidate 1 (human)(Aspscr1)			E9QM38	SLC12A2
Obsl1	D3YYU8;F7AD47;D3Z0M8		Q8CJG0	AGO2	argonaute RISC catalytic subunit 2(Ago2)			Q8BML9	QARS
Kif1a	E9Q9G6;Q6TA13;G3UW47;P33173;E9QAN4;Q5DTN3		Q8CJG1	Ago1	argonaute RISC catalytic subunit 1(Ago1)			Q5F4T0	TRPM3
Lactb	Q9EP89		Q3UIX4	SRSF11	serine/arginine-rich splicing factor 11(Srsf11)			Q80UM3	NAA15
Chd4	E9QAS5;Q6PDQ2;E9QAS4;F6WR45		P02716	CHRND	cholinergic receptor, nicotinic, delta polypeptide(Chrnd)			Q80UM7	MOGS
Purb	O35295;Q8R4E6;Q8R4E6-2		B3F3T1	MYH14	myosin, heavy polypeptide 14(Myh14)			P0CW03	Ly6c2
Fdps	Q920E5		Q99JX7	NXF1	nuclear RNA export factor 1(Nxf1)			P0CW02	Ly6c1
Eif4b	Q8BGD9;Q3TDD8;REV__Q8BGD9;REV__Q3TDD8		Q99JX4	EIF3M	eukaryotic translation initiation factor 3, subunit M(Eif3m)			F6R9G0	EP400
Birc6	O88738;O88738-2;O88738-3;REV__Q5NCS9		Q3TDI9	LIMK1	LIM-domain containing, protein kinase(Limk1)			Q9D6J6	NDUFV2
Nudcd1	Q6PIP5;Q8C100		Q99JX3	GORASP2	golgi reassembly stacking protein 2(Gorasp2)			Q8BMK0	CEP85
Car1;Ca1	Q3TS19;P13634;D3YYQ4		P17879	hspa1b	heat shock protein 1B(Hspa1b)			Q9D6J5	NDUFB8
Marc2;Mosc2	Q922Q1;F6UB20;E0CZH6;F7DFG6;D3YZZ3;Q9CW42		O55176	PJA1	praja ring finger 1, E3 ubiquitin protein ligase(Pja1)			E9QLS6	PIK3C3
Tjp1	B9EHJ3		F7AGW8	RRP1B	ribosomal RNA processing 1 homolog B (S. cerevisiae)(Rrp1b)			Q8BMK1	Mettl2
Eif2s2	Q99L45		Q99K90	TAB2	TGF-beta activated kinase 1/MAP3K7 binding protein 2(Tab2)			Q8BMK4	CKAP4
Krt76	Q3UV17		P33434	MMP2	matrix metallopeptidase 2(Mmp2)			Q4VAC9	PLEKHG3
Ptcd3	Q14C51		D6RHK5	GAK	cyclin G associated kinase(Gak)			Q80UJ7	RAB3GAP1
Rdh13	Q8CEE7;D3YVJ8		Q3UIU2	NDUFB6	NADH dehydrogenase (ubiquinone) 1 beta subcomplex, 6(Ndufb6)			Q9D6K5	SYNJ2BP
Tmem63b	Q3TWI9;D3YY83;D3Z2D8;D3YYJ8;D3YXV7		Q99JY9	ACTR3	ARP3 actin-related protein 3(Actr3)			Q9D6K8	FUNDC2
Ubr7	Q8BU04		Q99JY8	PLPP3	phospholipid phosphatase 3(Plpp3)			Q99JH8	KDELR1
Arpc1a	Q9R0Q6;D3YVI5		E9QME5	TRIM33	tripartite motif-containing 33(Trim33)			Q9D6K7	TTC33
Fstl3	Q9EQC7		O55187	CBX4	chromobox 4(Cbx4)			P35689	ERCC5
Spag9	E9Q460;Q58A65-2;Q58A65;Q58A65-5		O55186	Cd59a	CD59a antigen(Cd59a)			Q8BMJ7	CGRRF1
Serpinf1	P97298;B7ZC25;E9PWS2;Q5ND37;F6S1M4		Q99JY4	TRABD	TraB domain containing(Trabd)			Q99JH1	RPP25L
Pacsin2	Q9WVE8		Q99JY3	GIMAP4	GTPase, IMAP family member 4(Gimap4)			E9QLT6	ARNT
Dad1	P61804		Q8BMZ5	TSEN34	tRNA splicing endonuclease subunit 34(Tsen34)			Q8BMJ3	EIF1AX
Lypla1	P97823;D3Z111;P97823-2;D3YUG4;D3Z269		Q99JY0	HADHB	hydroxyacyl-Coenzyme A dehydrogenase/3-ketoacyl-Coenzyme A thiolase/enoyl-Coenzyme A hydratase (trifunctional protein), beta subunit(Hadhb)			Q8BMJ2	LARS
Smtn	Q921U8-2;D3Z3Q3;Q921U8;Q921U8-4;Q921U8-3;D3YZ10;D3Z525		A2APD7	NOP56	NOP56 ribonucleoprotein(Nop56)			Q9D6K9	CERS5
Ubxn1	Q922Y1		Q80UZ0	FGD5	FYVE, RhoGEF and PH domain containing 5(Fgd5)			Q80UK5	Serpinb9f
Hdgf	P51859;E0CXA0;E0CYW7		Q3UIV8	RASSF1	Ras association (RalGDS/AF-6) domain family member 1(Rassf1)			A2APS4	SCP2
Appl1	Q8K3H0		O55192	SLC6A2	solute carrier family 6 (neurotransmitter transporter, noradrenalin), member 2(Slc6a2)			Q4VAD7	ING2
Hint2	Q9D0S9		Q3TDK6	ROGDI	rogdi homolog(Rogdi)			Q80UK0	SESTD1
Tmco1	Q921L3		P68433	hist1h3g	histone cluster 1, H3g(Hist1h3g)			Q3UJF1	HDAC5
Hnrnpul2	F8VPM4;Q00PI9		E9QMF5	NAV3	neuron navigator 3(Nav3)			Q9D6L8	PPIL3
Cbr2	P08074;F6YNX9		E9QMF4	OSGEP	O-sialoglycoprotein endopeptidase(Osgep)			Q4VAE3	tmem65
Rpl26;Rpl26-ps2	P61255;B1ARA3;B1ARA5;D3Z3Q9;G3UW96		Q80UZ2	SDAD1	SDA1 domain containing 1(Sdad1)			Q8BMI3	GGA3
Rab35	Q6PHN9		D6RHM1	TLK2	tousled-like kinase 2 (Arabidopsis)(Tlk2)			A2AQ53	FBN1
Pgrmc2	Q80UU9		Q99K30	EPS8L2	EPS8-like 2(Eps8l2)			Q8BMI0	FBXO38
Rps15	P62843;D3YTQ9;Q3UXS6		Q99JR1	SFXN1	sideroflexin 1(Sfxn1)			A9J9D8	csnk1e
Mettl7a1;Ubie	Q8C6B0;Q5K4Q9;Q5I0W6;Q76I26;G3X9G9		Q99JR3	TNRC6A	trinucleotide repeat containing 6a(Tnrc6a)			Q9D6N1	Car13
Spnb4	E9PX29;Q91ZE6		Q99JR5	TINAGL1	tubulointerstitial nephritis antigen-like 1(Tinagl1)			P00520	abl1
Gm10247;Rpl35a;Gm10029;Gm10237	D3Z2T7;O55142;E9PXU5;F8VQL4		Q99JR6	NMNAT3	nicotinamide nucleotide adenylyltransferase 3(Nmnat3)			E9QLV1	GLT8D2
Eif3m	Q99JX4;A2A702;A2A701		Q99JR8	SMARCD2	SWI/SNF related, matrix associated, actin dependent regulator of chromatin, subfamily d, member 2(Smarcd2)			E9QM75	TNIP1
Ppp1r1a	Q9ERT9		Q99JQ9	KLC4	kinesin light chain 4(Klc4)			E9QM77	ATXN2
Shmt2	Q9CZN7		Q99K28	ARFGAP2	ADP-ribosylation factor GTPase activating protein 2(Arfgap2)			Q8BMP6	ACBD3
Ctdp1	Q7TSG2;E0CZ13;E9QNE3;Q7TSG2-2		F6XAI7	EFCAB7	EF-hand calcium binding domain 7(Efcab7)			Q9D6M3	SLC25A22
Mmab	Q9D273;Q9D273-2;D3Z1G7;E9Q3K5		Q80UY7	SCYL2	SCY1-like 2 (S. cerevisiae)(Scyl2)			F6YBC9	CSNK1A1
Prkca	Q4VA93;P68404-2;P68404;Q3TQ39		F6QXT4	CPT1B	carnitine palmitoyltransferase 1b, muscle(Cpt1b)			Q99JB2	STOML2
Rrs1	Q9CYH6		E9QMI7	ASAP1	ArfGAP with SH3 domain, ankyrin repeat and PH domain1(Asap1)			Q9D700	DUSP26
Atp8a1	Q8BR88;F6WYQ5;P70704;Q3U9N5;F6Q8P7;E9Q4J5;P98200		Q80UY1	CARNMT1	carnosine N-methyltransferase 1(Carnmt1)			Q80UI5	PIK3R1
Grb2	Q60631;B1AT92;Q60631-2;B1AT95		E9QMI8	WNK2	WNK lysine deficient protein kinase 2(Wnk2)			E9QLW0	KCNC2
Acy1	Q99JW2		Q80UY2	KCMF1	potassium channel modulatory factor 1(Kcmf1)			E9QLW6	mast2
Cdv3	Q4VAA2;Q4VAA2-2;F8WGL9		D6RHM7	IFT81	intraflagellar transport 81(Ift81)			E9QLW5	IGF2
Fus	P56959;Q8CFQ9;G3UXT7;Q91VQ2;G3UZD2		B1AW21	MTM1	X-linked myotubular myopathy gene 1(Mtm1)			Q3TDX8	CYB5R4
Selt	P62342		E9QMI6	PRPF40B	pre-mRNA processing factor 40B(Prpf40b)			Q9CUN6	SMURF1
Fundc2	Q9D6K8		P29351	PTPN6	protein tyrosine phosphatase, non-receptor type 6(Ptpn6)			Q99JA5	LY6E
Arpc4	P59999;E9PWA7		D6RHM9	PARVA	parvin, alpha(Parva)			Q9D6N5	DRAP1
Eea1	Q8BL66;E9PWF5		A2APF3	CTCFL	CCCTC-binding factor (zinc finger protein)-like(Ctcfl)			P58064	mrps6
FAM120A	Q6A0A9		Q99K41	EMILIN1	elastin microfibril interfacer 1(Emilin1)			B1AWD8	CLTA
Nes	Q6P5H2;Q6P5H2-2		D6RHL3	DUSP13	dual specificity phosphatase 13(Dusp13)			Q9D711	PIR
H13	Q9D8V0-4;A3KGR9		P17809	SLC2A1	solute carrier family 2 (facilitated glucose transporter), member 1(Slc2a1)			Q9D710	TMX2
Pdxk	Q8K183;D3Z7R1		Q99K48	NONO	non-POU-domain-containing, octamer binding protein(Nono)			Q3UJK4	GTPBP2
Tmed5	Q9CXE7;E9PXY3;E9Q2J2;Q3V440;Q8C5H9;D3Z615		Q99K47	FGA	fibrinogen alpha chain(Fga)			B1AWD6	GLIPR2
1200014J11Rik	Q8BZR9;F7BT77;Q8BZR9-3;Q8BZR9-2		Q80UX8	ABHD13	abhydrolase domain containing 13(Abhd13)			Q3TDW4	CABIN1
Cyfip1	Q7TMB8;Q7TMB8-2;E9PZS0;G3UZI5		Q80V94	AP4E1	adaptor-related protein complex AP-4, epsilon 1(Ap4e1)			A2APX8	SCN1A
Mtatp6;mt-Atp6	P00848;Q7JCY9		E9QMH7	IKBIP	IKBKB interacting protein(Ikbip)			A2APY7	NDUFAF5
2010300C02Rik	E9Q3M9		Q80V91	DTX3	deltex 3, E3 ubiquitin ligase(Dtx3)			Q3TDW6	APBB2
Sbk2	E9QLZ2;P0C5K1		D6RHL9	RCN2	reticulocalbin 2(Rcn2)			Q8BMN7	GBP5
Aldh1l1	Q8R0Y6		E9QMH1	Apobec3	apolipoprotein B mRNA editing enzyme, catalytic polypeptide 3(Apobec3)			Q9D706	RPAP3
Tmed9	E9PWI2;Q99KF1;Q8BLM5		Q99JT1	GATB	glutamyl-tRNA(Gln) amidotransferase, subunit B(Gatb)			Q9D708	S100A16
Ppp1r2	Q9DCL8;D3Z3A0;Q6NSU2;B1AR44;B1AR42;B1AR39;Q9CZ35;E9QA98		Q99K51	PLS3	plastin 3 (T-isoform)(Pls3)			P58059	MRPS21
	Q8WUR0		F6ZBL2	MIB1	mindbomb E3 ubiquitin protein ligase 1(Mib1)			Q02566	MYH6
Mcu	Q3UMR5;Q3UMR5-2		Q99JT2	STK26	serine/threonine kinase 26(Stk26)			Q9D721	WDR20
Ufd1l	P70362;E9Q0Y6;F6SYJ2;E9Q646;E9Q475		Q3TDE8	Zfp691	zinc finger protein 691(Zfp691)			Q9D720	NSMCE1
Thoc2	B1AZI6;Q8C690;F6SBF2;F6RBN0;F6VK25;B8A4C2;F6W2C7		Q99JT9	ADI1	acireductone dioxygenase 1(Adi1)			Q80UG5	40057
Sept11	Q8C1B7;Q8C1B7-2;Q8C1B7-3;F8VPR4;F6QE87;F6RM49		Q99JT6	TLCD1	TLC domain containing 1(Tlcd1)			F6QXA3	KCTD7
Eef1d	Q91VK2;D3YY68		Q99K56	TANGO2	transport and golgi organization 2(Tango2)			A2AQ87	SHF
Timm13	P62075		Q80UW5	CDC42BPG	CDC42 binding protein kinase gamma (DMPK-like)(Cdc42bpg)			E9QLY5	KRT81
Pygb	Q8CI94		Q80V86	INTS8	integrator complex subunit 8(Ints8)			F6R9A8	Zfp958
Rpl35;Gm10269	Q6ZWV7;G3UWD7;F6XS56;E9Q091		E9QMK2	VCAN	versican(Vcan)			Q4VAA2	CDV3
Rab5b	P61021		Q80UW8	POLR2E	polymerase (RNA) II (DNA directed) polypeptide E(Polr2e)			Q3TDV6	MAD1L1
Solh	Q9JLG8;Q9JLG8-2		E9QMK3	VCAN	versican(Vcan)			A2APX3	CST3
Pcyt2	Q922E4;A2ABY3		Q4FK66	PRPF38A	PRP38 pre-mRNA processing factor 38 (yeast) domain containing A(Prpf38a)			Q9D6P8	CALML3
Cpne3	Q8BT60;Q0VE82;Q1RLL3		E9QMK9	9030617O03Rik	RIKEN cDNA 9030617O03 gene(9030617O03Rik)			F6YBB8	NOB1
Hnrnpa1	P49312;Q5EBP8;P49312-2		F6QY34	GRK2	G protein-coupled receptor kinase 2(Grk2)			B1AUP0	ARAF
Fbl	P35550		Q80UW2	FBXO2	F-box protein 2(Fbxo2)			B1AV14	APOOL
Npm1;Gm5611	Q61937;Q5SQB0;Q5SQB5;Q9DAY9;E9Q5T3		D6RHN2	SELENBP1	selenium binding protein 1(Selenbp1)			Q07832	PLK1
Tmem214	Q8BM55;D3Z6S1;Q8BM55-2;Q8BM55-3		E9QMI9	WNK2	WNK lysine deficient protein kinase 2(Wnk2)			Q3UDP0	WDR41
Ptgfrn	Q9WV91		F7AGT6	TACC3	transforming, acidic coiled-coil containing protein 3(Tacc3)			A2A6Q5	CDC27
Pik3c3	Q6PF93;E9QLS6;Q6PF93-2;D3YZ98;E9Q824		D6RHN4	PECR	peroxisomal trans-2-enoyl-CoA reductase(Pecr)			F7AJZ3	TUBGCP3
Mapk9	Q9WTU6-4;Q9WTU6-3;Q9WTU6;Q9WTU6-2;E9PXS1		Q99JU0	RPS6KB2	ribosomal protein S6 kinase, polypeptide 2(Rps6kb2)			A2A723	MAN1A2
Usp19	Q3UJD6-2;E9Q9M5		P02762	Mup9	major urinary protein 9(Mup9)			A2A6Q3	CDC42EP4
Adcy7	E9PWL9;P51829		Q80UV9	TAF1	TATA-box binding protein associated factor 1(Taf1)			Q99KW9	ITFG1
Cilp	D3Z0Q0;Q66K08		Q80V76	PYGO2	pygopus 2(Pygo2)			Q99L88	SNTB1
Abhd6	Q8R2Y0;Q8R2Y0-2		E9QMJ1	ASAP1	ArfGAP with SH3 domain, ankyrin repeat and PH domain1(Asap1)			Q99L85	ELP5
Taf15	Q8BQ46;E9Q6D4;F6QCI0		Q80V77	PSMD2	proteasome (prosome, macropain) 26S subunit, non-ATPase, 2(Psmd2)			Q3TCD4	ECI2
Phka2	Q8BWJ3;A2AHQ7;Q6PE66;A2AHQ8		P29387	GNB4	guanine nucleotide binding protein (G protein), beta 4(Gnb4)			F6S7E8	TBC1D4
Wdsub1	Q9D0I6;A2AUX8;F6R860;A2AUY0;A2AUX9		E9QMJ5	ADGRE5	adhesion G protein-coupled receptor E5(Adgre5)			Q8BHT6	B3GLCT
Etf1	Q8BWY3		Q80V70	MEGF6	multiple EGF-like-domains 6(Megf6)			Q8BHS6	ARMCX3
Crip1	P63254		D6RHN6	RABEPK	Rab9 effector protein with kelch motifs(Rabepk)			A2A6P4	FAM104A
Pip5k1b	P70181;P70181-2		E9QMJ8	AXIN1	axin 1(Axin1)			P01901	H2-K1
Mapkapk2	P49138		Q7TME2	SPAG5	sperm associated antigen 5(Spag5)			A2A715	MRPL10
Thy1	P01831		D6RHP8	SRP19	signal recognition particle 19(Srp19)			A2A6P5	D11Wsu47e
Comt	Q91XH4;O88587;O88587-2;D3Z227		G8JL42	GTDC1	glycosyltransferase-like domain containing 1(Gtdc1)			Q07813	BAX
Tmem65	Q4VAE3		Q80V53	CHST14	carbohydrate (N-acetylgalactosamine 4-0) sulfotransferase 14(Chst14)			Q99KV1	DNAJB11
Sord	Q64442		G8JL46	ERMP1	endoplasmic reticulum metallopeptidase 1(Ermp1)			Q32M08	DUS4L
Ctbp1	O88712;O88712-2		Q80V57	COL4A5	collagen, type IV, alpha 5(Col4a5)			Q8BHS3	RBM22
Msra	Q9D6Y7;Q9D6Y7-2;Q9D6Y7-3;Q9D6Y7-4		Q9D6A7	Serpinb9c	serine (or cysteine) peptidase inhibitor, clade B, member 9c(Serpinb9c)			B1AUN0	WASF2
Ufl1	Q8CCJ3;Q8CCJ3-1;Q8CCJ3-2		Q8BMC3	SHC2	SHC (Src homology 2 domain containing) transforming protein 2(Shc2)			B1AUN2	EIF2B3
Fam82b	Q9DCV4;A2AGJ2		Q8BMC4	NOP9	NOP9 nucleolar protein(Nop9)			Q8BI79	CCDC40
Rock2	P70336;P70336-2		E9QLZ9	ENAH	enabled homolog (Drosophila)(Enah)			Q3UDR8	YIPF3
Mrps22	Q9CXW2		G8JL40	KDM1A	lysine (K)-specific demethylase 1A(Kdm1a)			Q9WUZ5	TNNI1
S100a6	P14069		D6RHP5	NFRKB	nuclear factor related to kappa B binding protein(Nfrkb)			Q3UE37	UBE2Z
Acsl6	Q91WC3-2;Q91WC3;Q8R1X1;Q5ICG5;Q5F2C5;Q8BYJ0;E9Q7Y2;Q8C028;B0QZJ6;F6WYN6;B1ARG5		D6RHP4	CDK9	cyclin-dependent kinase 9 (CDC2-related kinase)(Cdk9)			Q9WUZ7	SH3BGR
Nudt2	P56380		E9QLZ1	TSC22D1	TSC22 domain family, member 1(Tsc22d1)			Q9WUZ9	ENTPD5
Arhgef6	A2AFI0;Q8K4I3;A2AFJ8		P58043	SESN2	sestrin 2(Sesn2)			Q3UE31	5031439G07Rik
Nit1	Q8VDK1;Q8VDK1-2;D3YY53;D3Z3I3;D3Z2Y2		E9QLZ2	SBK2	SH3-binding domain kinase family, member 2(Sbk2)			A2A709	SCRN2
Ak2	Q9WTP6;Q9WTP6-2;F7BP55		P58044	IDI1	isopentenyl-diphosphate delta isomerase(Idi1)			Q99L68	STOM
Try10	Q792Z1		D6RHP2	ERCC4	excision repair cross-complementing rodent repair deficiency, complementation group 4(Ercc4)			Q8BI73	Zfp775
Dnajb12	Q9QYI4;Q8C4C9;D6RHR9		E9QLZ0	SHC2	SHC (Src homology 2 domain containing) transforming protein 2(Shc2)			Q8BI74	SORCS2
Itsn1	E9Q0N0;F8VQE5;Q9Z0R4;E9Q3I5;E9PUZ2;Q9Z0R4-2;E9Q3I4;E9Q3I9;E9Q3I8;Q6NZJ5;CON__ENSEMBL:ENSBTAP00000001528;F6TKT3;D3Z6P4;F6R6C8;E9Q404;Q6J1S9;F6ZLP6;Q8CJ55		B1AVU1	PRKX	protein kinase, X-linked(Prkx)			Q99KU1	DHDDS
0610037L13Rik	Q8BHG2-3;Q8BHG2;A2A8E2;Q8BHG2-2;B7ZC71;B7ZC72;A2A8E4;D6REH4		Q7TMF3	NDUFA12	NADH dehydrogenase (ubiquinone) 1 alpha subcomplex, 12(Ndufa12)			Q99L60	ATP6V1C2
Slc16a1	P53986		Q7TMF2	ERI1	exoribonuclease 1(Eri1)			Q8BI72	CDKN2AIP
Naa50	Q6PGB6-2;Q6PGB6-4;Q6PGB6;E9QNF4;Q6PGB6-3;Q6PGB6-5		D6RHQ9	stk3	serine/threonine kinase 3(Stk3)			B1AV01	MID1
Lcmt1	A2RTH5		G8JL55	CHID1	chitinase domain containing 1(Chid1)			Q7TMJ8	PIK3IP1
Aprt	Q6PK77;P08030		A2APZ2	NTMT1	N-terminal Xaa-Pro-Lys N-methyltransferase 1(Ntmt1)			Q64096	MCF2L
Sec31a	Q3UPL0;Q3UPL0-2;Q3UPL0-3;E9Q9G9		Q80UU2	RPP38	ribonuclease P/MRP 38 subunit(Rpp38)			Q80YA9	CNKSR2
Emc7	Q9EP72		G8JL54	COMMD1	COMM domain containing 1(Commd1)			A2AJY7	COL15A1
Ufc1	Q9CR09		A2APZ3	NTMT1	N-terminal Xaa-Pro-Lys N-methyltransferase 1(Ntmt1)			Q9WV98	TIMM9
Rcc1	Q6PFB2;Q8VE37;A2CER2		Q80UU1	ANKZF1	ankyrin repeat and zinc finger domain containing 1(Ankzf1)			Q9WV92	EPB41L3
Capg	Q99LB4;P24452;D3YTL5;D3YU77;D3YZN3;D3Z4K5;D3Z014		P39876	TIMP3	tissue inhibitor of metalloproteinase 3(Timp3)			Q9WV95	PHLDA3
Tmx3	Q8BXZ1		Q8BMB0	EMSY	EMSY, BRCA2-interacting transcriptional repressor(Emsy)			Q8BHP4	ELMOD2
Psmb7	P70195		Q80UU9	PGRMC2	progesterone receptor membrane component 2(Pgrmc2)			Q7TMK9	SYNCRIP
Itih1	Q61702;F8WJ05		D6RI20	HDHD2	haloacid dehalogenase-like hydrolase domain containing 2(Hdhd2)			Q80YA7	DPP8
Epdr1	Q99M71;Q99M71-2		G8JL51	POLR1E	polymerase (RNA) I polypeptide E(Polr1e)			F6R703	SAFB2
Cuta	Q9CQ89;D5MCW4;Q9CQ89-3		F6ZAX1	PABPC1	poly(A) binding protein, cytoplasmic 1(Pabpc1)			F6UVU0	MYO10
Usp4	P35123;G3X9H2		P23927	CRYAB	crystallin, alpha B(Cryab)			Q3TCH7	CUL4A
Nrd1	A2A9Q2;Q8BHG1;A6PWC3;Q3V3G9		D6RHQ6	USP16	ubiquitin specific peptidase 16(Usp16)			P97379	G3BP2
Rras	P10833		F7BLT7	GNAO1	guanine nucleotide binding protein, alpha O(Gnao1)			P97377	CDK2
Aup1	Q3U3K9;P70295		D6RHQ7	STAG1	stromal antigen 1(Stag1)			P97376	FRG1
Rpl30;Gm10343	P62889;F7CZ57;D3Z2H8;D3YU37;D3YU72		D6RHQ2	ENTPD1	ectonucleoside triphosphate diphosphohydrolase 1(Entpd1)			F6YH92	THRAP3
Ubap2	Q91VX2;A2AMY5;F6PYV5;A2AMY7;F6WTC8		D6RI21	ABHD12	abhydrolase domain containing 12(Abhd12)			P97372	PSME2
Abcf3	Q8K268		F7BM53	CIZ1	CDKN1A interacting zinc finger protein 1(Ciz1)			P97370	ATP1B3
Postn	Q62009;Q62009-3;Q62009-4		D6RI23	MFSD10	major facilitator superfamily domain containing 10(Mfsd10)			F6R6P2	SGCE
Itgb6	Q9Z0T9;B1AYG6;B1AYG7		D6RHQ3	P3H3	prolyl 3-hydroxylase 3(P3h3)			P97371	PSME1
Dctn4	Q8CBY8-2;Q8CBY8;Q3TRR2		C7IVS7	CACNB2	calcium channel, voltage-dependent, beta 2 subunit(Cacnb2)			Q3UDK1	TRAFD1
Ptpmt1	E9QMC5		G8JL68	MYEF2	myelin basic protein expression factor 2, repressor(Myef2)			A2AJX3	NDUFAF4
Rsu1	Q01730;Q9D031;A2AUR7;B1AYQ0;E0CXG5;E0CXH9		F6WA09	YWHAE	tyrosine 3-monooxygenase/tryptophan 5-monooxygenase activation protein, epsilon polypeptide(Ywhae)			Q8BI06	cemip
Cyb5b	Q9CQX2		Q9D6C3	3830403N18Rik	RIKEN cDNA 3830403N18 gene(3830403N18Rik)			Q99KZ6	Zfp639
Dcaf6	Q9DC22		Q80V31	CEP104	centrosomal protein 104(Cep104)			P97369	NCF4
Tmpo	Q61033		Q8BMA3	cnksr3	Cnksr family member 3(Cnksr3)			P01942	Hba-a1
Vta1	Q9CR26;E9Q194;F6W5Q8;F8WJC2		P23950	ZFP36L1	zinc finger protein 36, C3H type-like 1(Zfp36l1)			P97366	EVI5
2310046A06Rik	B7ZMP8;Q5FW52-2		F7CRG8	MARK2	MAP/microtubule affinity regulating kinase 2(Mark2)			P59280	KLHL8
Cnbp	P53996-3;P53996-2;D3YYF6;Q9D548		F6YAT5	4932438A13Rik	RIKEN cDNA 4932438A13 gene(4932438A13Rik)			A2A6T9	ARF2
	P01837		Q8BMA6	SRP68	signal recognition particle 68(Srp68)			P97364	SEPHS2
Pdcd10	Q8VE70;E0CY82		D6RI31	DIRC2	disrupted in renal carcinoma 2 (human)(Dirc2)			P97363	SPTLC2
Tmed4	Q8R1V4;Q5SVW9		P23953	Ces1c	carboxylesterase 1C(Ces1c)			Q9WV71	ASB4
Fscn1	Q61553;F7BDR1;D3Z1X1;D3YWW3;D3YZR7		P58021	TM9SF2	transmembrane 9 superfamily member 2(Tm9sf2)			Q9WUV0	ORC5
Kansl1l	Q5DTI6;Q5DTI6-5;Q5DTI6-3;E9QLE2;F6ULJ7;Q5DTI6-2;Q5DTI6-4		D6RI34	TBC1D13	TBC1 domain family, member 13(Tbc1d13)			Q9WV70	NOC2L
Psme4	Q5SSW2;F6R7K9;E9Q062;Q5SSW2-2;Q5SSW0		D6RHR3	FGGY	FGGY carbohydrate kinase domain containing(Fggy)			Q9WV72	ASB3
Usp7	E9PXY8;Q6A4J8-2;F8VPX1;Q6A4J8;E9QLK0;Q6A4J8-3;G3UWR8;E0CY04		D6RI32	DMPK	dystrophia myotonica-protein kinase(Dmpk)			Q9WV76	AP4B1
3425401B19Rik	D3Z1D3		Q7TMC8	FUK	fucokinase(Fuk)			F6UW85	MKLN1
Epm2a	G5E8E2;Q9WUA5		D6RHR9	DNAJB12	DnaJ heat shock protein family (Hsp40) member B12(Dnajb12)			A2AJW4	PPP1R3D
Coro1c	Q9WUM4;E9PX03;E9PVJ1;E9PZJ0		D6RHR8	MRPL58	mitochondrial ribosomal protein L58(Mrpl58)			Q7TMM8	PARP16
Pgm3	Q9CYR6;Q8BWW3		F7BM44	TPST2	protein-tyrosine sulfotransferase 2(Tpst2)			Q7TMM9	TUBB2A
Tmem126a	Q9D8Y1;D6RG44		D6RHR7	BCAS2	breast carcinoma amplified sequence 2(Bcas2)			Q80YC5	F12
Ptpn13	G5E8B1;Q64512;E9QKD2		B1AW87	ACVR1	activin A receptor, type 1(Acvr1)			Q80YD1	SUPV3L1
Dlg5	E9Q9R9;E9Q9I2;E9Q3Y6;F6YZU5;Q9D3X0;F6Z115;F6VMK9;Q8VCB6		Q6DFZ2	SYNE2	spectrin repeat containing, nuclear envelope 2(Syne2)			A2A6S1	TMEM104
Mat2b	Q99LB6;E0CYU5		Q6DFZ1	GBF1	golgi-specific brefeldin A-resistance factor 1(Gbf1)			Q9WV80	SNX1
Adhfe1	Q8R0N6;Q8R0N6-2		Q80US4	ACTR5	ARP5 actin-related protein 5(Actr5)			P97390	VPS45
Prkcd	P28867;P28867-2;Q1MX43;Q1MX42;Q1MX41;Q1MX40;REV__Q6ZPL9;REV__E9Q9T6;REV__E9Q2P8		Q80V42	CPM	carboxypeptidase M(Cpm)			Q9WV85	NME3
Sorbs3	Q9R1Z8		G8JL74	PTBP3	polypyrimidine tract binding protein 3(Ptbp3)			P97393	ARHGAP5
Csda	Q9JKB3-2;F6TIF5		G8JL76	PPA2	pyrophosphatase (inorganic) 2(Ppa2)			Q3TCJ8	CCDC69
Sf3b1	G5E866;Q99NB9		F6YAU7	NCOR2	nuclear receptor co-repressor 2(Ncor2)			A2AK70	FPGS
Nucb1	Q02819;D3Z7D7;D3Z1N1		D6RI42	ZC3H7A	zinc finger CCCH type containing 7 A(Zc3h7a)			Q7TMN8	Zfp420
Pnp;Pnp2	P23492;Q543K9;Q9D8C9		B1AW91	PACSIN3	protein kinase C and casein kinase substrate in neurons 3(Pacsin3)			Q80YD6	SERGEF
Fxn	O35943		B1AW93	PACSIN3	protein kinase C and casein kinase substrate in neurons 3(Pacsin3)			Q3TCJ1	FAM175B
Ociad1	Q9CRD0		D6RHS6	PEBP1	phosphatidylethanolamine binding protein 1(Pebp1)			Q99L90	MCRS1
Msi2	Q920Q6;Q920Q6-2;Q920Q6-3;B1AT10;E9PY59;B1AT13;Q3UWR6;Q61474;F8WJA5;Q61474-2		B1AW92	PACSIN3	protein kinase C and casein kinase substrate in neurons 3(Pacsin3)			Q8BI22	CEP128
Dnajb11	Q99KV1		D6RHS5	CDK4	cyclin-dependent kinase 4(Cdk4)			Q99KX1	MLF2
Irgm1	Q60766-2;Q5NCB5		P23949	ZFP36L2	zinc finger protein 36, C3H type-like 2(Zfp36l2)			P97384	ANXA11
Prkcsh	O08795-2;O08795		D6RHS8	GPCPD1	glycerophosphocholine phosphodiesterase 1(Gpcpd1)			Q99L96	TSPAN6
Trim55	G3X8Y1		D6RHS9	TMEM260	transmembrane protein 260(Tmem260)			P97386	LIG3
Rdh14	Q9ERI6		Q80UP3	DGKZ	diacylglycerol kinase zeta(Dgkz)			Q9WV91	PTGFRN
Acyp1	E9QJT5;P56376		B1AW95	PACSIN3	protein kinase C and casein kinase substrate in neurons 3(Pacsin3)			F6XC25	CC2D1B
Skp1	Q9WTX5;E9PUV4		B1AW94	PACSIN3	protein kinase C and casein kinase substrate in neurons 3(Pacsin3)			B1AUH6	CASK
Zfp169	E9Q3R6;Q6PAM4		Q7TMA2	Zfp503	zinc finger protein 503(Zfp503)			Q99L04	DHRS1
Samhd1	F8WJE0;Q60710;E0CXZ5		Q6DFX2	ANTXR2	anthrax toxin receptor 2(Antxr2)			Q9WVF5	EGFR
Pdcd6	P12815		D6RI55	ASH2L	ash2 (absent, small, or homeotic)-like (Drosophila)(Ash2l)			P0C0S6	H2AFZ
Irf3	P70671		D6RHT5	ddx39	DEAD (Asp-Glu-Ala-Asp) box polypeptide 39(Ddx39)			Q8BHL3	TBC1D10B
Stt3a	P46978;D3YZN5		Q80UP5	ANKRD13A	ankyrin repeat domain 13a(Ankrd13a)			Q8BHL8	PSMF1
Adck1	Q9D0L4;Q9D0L4-2		Q78XF5	OSTC	oligosaccharyltransferase complex subunit (non-catalytic)(Ostc)			Q99KN9	CLINT1
Naa25	Q8BWZ3;Q8BWZ3-2;F6XQZ4;G3UZ51		D6RHT2	LIMCH1	LIM and calponin homology domains 1(Limch1)			F6UAC8	LRP1
Minos1	Q7TNS2		D6RHT3	elmo2	engulfment and cell motility 2(Elmo2)			Q5SSM3	ARHGAP44
Ssr4	Q9D8L3;Q62186		Q8BMG8	SLC25A32	solute carrier family 25, member 32(Slc25a32)			Q99KN6	HTATIP2
Larp1	Q6ZQ58;Q6ZQ58-2;Q9D423;E9PYM4		D6RI50	4932438A13Rik	RIKEN cDNA 4932438A13 gene(4932438A13Rik)			Q99KN2	CIAO1
Atxn2	E9QM77;O70305;E9QQ60;O70305-2;E9QQ61;O70305-3;F6U2C2;F7B6X4;E9PZC0;F6V8M6		Q8BMG7	RAB3GAP2	RAB3 GTPase activating protein subunit 2(Rab3gap2)			Q99KN1	ARRDC1
Ace	P09470;F6QCP8;P09470-2		D6RHT1	mettl3	methyltransferase like 3(Mettl3)			Q8BHK1	NIPA1
Mgll	D3YYS6;E9Q3B9;O35678;Q3UFN1;O35678-2		Q80UP8	SLC20A2	solute carrier family 20, member 2(Slc20a2)			P59235	NUP43
Pdk1	Q8BFP9		Q80V18	TRPS1	trichorhinophalangeal syndrome I (human)(Trps1)			Q8BHK9	ercc6l
Sp100	Q8C405;E9QA05;O35892;O35892-2;F8WHM2;Q3U5P2;E9Q4Y0;Q8BNW8;D6RIJ4;Q99388		Q8BMG0	IDUA	iduronidase, alpha-L-(Idua)			Q5SSL4	ABR
Slc25a42	Q8R0Y8		Q9D6F9	TUBB4A	tubulin, beta 4A class IVA(Tubb4a)			Q00623	APOA1
Arpc3	Q9JM76;D3Z2F8;D3Z2F7		P58006	SESN1	sestrin 1(Sesn1)			Q9WVD5	SLC25A15
	Q9ES97-3		B1AVY7	KIF16B	kinesin family member 16B(Kif16b)			P61028	RAB8B
Smpd4	Q6ZPR5;E9PZU7;E9Q1T4;E9Q146;E9PVE5;E9Q5R0;E9Q5Z0;E9Q1M2;E9QAA5		Q6DFW5	ATP11B	ATPase, class VI, type 11B(Atp11b)			Q7TMR0	PRCP
Stoml2	Q99JB2;F6WI02;A2AG39;A2AG41		Q6DFW4	NOP58	NOP58 ribonucleoprotein(Nop58)			P61027	RAB10
Dnajb2	Q3TB24;Q9QYI5;Q9QYI5-2		Q7TMB8	CYFIP1	cytoplasmic FMR1 interacting protein 1(Cyfip1)			Q7TN31	AGGF1
Col6a3	E9Q8G0		B1AVZ0	UPRT	uracil phosphoribosyltransferase(Uprt)			P61022	CHP1
Dhx15	O35286		Q99J95	CDK9	cyclin-dependent kinase 9 (CDC2-related kinase)(Cdk9)			A2AKD7	SNTA1
Kank2	Q8BX02;Q8BX02-2;E9Q238;F6ZTY5;Q6PDJ3		Q99J93	IFITM2	interferon induced transmembrane protein 2(Ifitm2)			Q8BHN0	PPM1L
Ykt6	Q9CQW1		Q6DFW0	3110043O21Rik	RIKEN cDNA 3110043O21 gene(3110043O21Rik)			P61021	RAB5B
Clu	Q06890;E9Q8Y5;E9PXG5;E9PUU2;E9Q9B8;E9Q2G2		F6ZAT3	TUBGCP6	tubulin, gamma complex associated protein 6(Tubgcp6)			Q9WVD4	CLCN5
Ddx21	Q9JIK5		Q3TEA8	HP1BP3	heterochromatin protein 1, binding protein 3(Hp1bp3)			A2A791	ZMYM4
Akr1b7	P21300		Q80V26	IMPAD1	inositol monophosphatase domain containing 1(Impad1)			P31428	DPEP1
Hnrnpc	Q3U6P5;Q9Z204;Q9Z204-5;E9Q786		D6RI63	AP3M1	adaptor-related protein complex 3, mu 1 subunit(Ap3m1)			Q8BHN7	4930430F08Rik
Vps13a	Q5H8C4;Q5H8C4-2;E9Q9Z1;Q8C9M0		Q8BMF4	DLAT	dihydrolipoamide S-acetyltransferase (E2 component of pyruvate dehydrogenase complex)(Dlat)			Q8BHN1	TXLNG
Eif3h	Q91WK2;Q8BMZ8		Q5XPI3	RNF123	ring finger protein 123(Rnf123)			Q00612	G6pdx
Pdzd8	B9EJ80		Q99J99	MPST	mercaptopyruvate sulfurtransferase(Mpst)			Q7TN22	TXNDC16
Ubr3	Q5U430;Q5U430-3;A2AV05		Q80V29	AP5S1	adaptor-related protein 5 complex, sigma 1 subunit(Ap5s1)			Q7TMQ7	WDR91
Ncln	Q8VCM8;D3YU17;F6S731		P30275	Ckmt1	creatine kinase, mitochondrial 1, ubiquitous(Ckmt1)			Q99KL7	RAB28
Itgb1bp2	Q9R000		Q8BMF3	ME3	malic enzyme 3, NADP(+)-dependent, mitochondrial(Me3)			Q7TN29	SMAP2
Apip	Q9WVQ5		Q80UN1	KCTD9	potassium channel tetramerisation domain containing 9(Kctd9)			Q78PG9	CCDC25
Prph	P15331-2;P15331;P15331-3		Q9D6G5	TMEM138	transmembrane protein 138(Tmem138)			Q9WVE8	PACSIN2
Mospd1	Q8VEL0;Q8VEL0-2		F6QWW7	WIPF1	WAS/WASL interacting protein family, member 1(Wipf1)			O55239	NNMT
Ptgr2	Q8VDQ1;Q8VDQ1-2;Q3TXN1;D6RGL6		Q9D6G1	HNRNPAB	heterogeneous nuclear ribonucleoprotein A/B(Hnrnpab)			O55234	PSMB5
Srbd1	F8WGW3;Q497V5;Q497V5-2;Q8CHZ0;B7ZWI4;B7ZWI7		A2AQB2	NEB	nebulin(Neb)			O55236	RNGTT
A1bg	Q19LI2		Q3UJC0	ppfia1	protein tyrosine phosphatase, receptor type, f polypeptide (PTPRF), interacting protein (liprin), alpha 1(Ppfia1)			P59267	ZDHHC2
Ly6c1	P0CW02;P0CW03		Q6DFV1	NCAPG2	non-SMC condensin II complex, subunit G2(Ncapg2)			P59266	FITM2
Hrg	Q9ESB3		Q6DFV5	HELZ	helicase with zinc finger domain(Helz)			Q99KK9	HARS2
Magt1	A2ADH1;F6WHL0;Q9CQY5;F6TBV1;Q9CQY5-3;Q9CQY5-2		E9QMA2	FAM172A	family with sequence similarity 172, member A(Fam172a)			F6R6F1	REPS1
Epm2aip1	Q8VEH5		P29416	HEXA	hexosaminidase A(Hexa)			Q3TCN2	PLBD2
	E9PVN6		Q6DFV3	ARHGAP21	Rho GTPase activating protein 21(Arhgap21)			Q99KK1	REEP3
Prpf19	Q99KP6;Q99KP6-2;Q99KP6-3		Q80UN9	TRIT1	tRNA isopentenyltransferase 1(Trit1)			Q99KK2	CMAS
Phospho1	Q8R2H9;A7DTG4;A2A620		F7CRC6	CTNNB1	catenin (cadherin associated protein), beta 1(Ctnnb1)			Q99KK7	DPP3
Mrps30	Q9D0G0		P30282	CCND3	cyclin D3(Ccnd3)			Q7TN37	TRPM4
Tomm40	Q9QYA2;G3UY77		D6RI72	DPY19L4	dpy-19-like 4 (C. elegans)(Dpy19l4)			Q3UDC3	TOM1
S100a10	P08207		F6QX94	ZSCAN21	zinc finger and SCAN domain containing 21(Zscan21)			A2AKB0	BRD3
Crot	Q9DC50		G8JL35	MOB4	MOB family member 4, phocein(Mob4)			O55222	ILK
Ppp3r1	Q63810;Q63810-2		P30285	CDK4	cyclin-dependent kinase 4(Cdk4)			B1AUD9	TAX1BP3
Manf	Q3TMX5;Q80ZP8;Q9CXI5;E0CXA8;F6T4L3;F6USD5;F7C1S6		G8JL31	ERCC6L2	excision repair cross-complementing rodent repair deficiency, complementation group 6 like 2(Ercc6l2)			O55226	CHAD
Gstm4	Q8R5I6;A2AE91		A2AQA9	NEB	nebulin(Neb)			B1AUD3	CAMKK1
Eif2b5	Q8CHW4;F6T9C3		A2AQA7	AQR	aquarius(Aqr)			O55229	CHKB
Slc25a1	Q8JZU2;F6VVY4		Q9D6H2	HSPB11	heat shock protein family B (small), member 11(Hspb11)			Q99L45	EIF2S2
	Q62417-7		P32507	NECTIN2	nectin cell adhesion molecule 2(Nectin2)			Q99KS6	ADPRM
Fmo2	Q8K2I3;D3YVR1		E9QMB7	NAA30	N(alpha)-acetyltransferase 30, NatC catalytic subunit(Naa30)			Q99L47	ST13
Myh1	E9PXR2		D6RI87	SSB	Sjogren syndrome antigen B(Ssb)			Q99L48	NMD3
Add1	Q9QYC0;F8WGR0;F8WHZ9;Q9QYC0-2;F6RDR0		Q3UJB0	SF3B2	splicing factor 3b, subunit 2(Sf3b2)			Q5SSI6	UTP18
Ube2o	Q6ZPJ3		Q8BMD8	SLC25A24	solute carrier family 25 (mitochondrial carrier, phosphate carrier), member 24(Slc25a24)			Q99L43	CDS2
Eif2ak2	Q03963		Q3UJB9	EDC4	enhancer of mRNA decapping 4(Edc4)			Q99KR8	FUCA2
Arsb	P50429;P50429-2		D6RI80	PI4KB	phosphatidylinositol 4-kinase, catalytic, beta polypeptide(Pi4kb)			Q7TMS5	ABCG2
Rad23a	Q8CAP3;P54726;Q3TN85;Q8BRA9;F6YL88		Q8BMD6	TMEM260	transmembrane protein 260(Tmem260)			Q8BHH2	rab9b
Myo5a	Q99104;B8JK05		Q8BMD5	CDADC1	cytidine and dCMP deaminase domain containing 1(Cdadc1)			Q9WVC2	LYNX1
Itih4	E9PVD2;Q9DBK8		D6RI83	SNRPA	small nuclear ribonucleoprotein polypeptide A(Snrpa)			Q9WVC3	CAV2
Hmgb2	P30681		F7D3B8	SNX7	sorting nexin 7(Snx7)			F6YH22	Gm5218
Arpc1b	Q9WV32;F6VVE6;F6THG2;D3Z6S0		D6RI85	COPS7B	COP9 signalosome subunit 7B(Cops7b)			Q99KR6	RNF34
Myo9a	D3Z3A8;Q8C170-2		Q80V03	adck5	aarF domain containing kinase 5(Adck5)			Q99KR7	PPIF
Csrp1	P97315		Q3UJB3	LRRC14B	leucine rich repeat containing 14B(Lrrc14b)			Q5SSH8	CYB5D2
Ank2	Q8C8R3-4;F7CK09;E9PW46;Q8C8R3-2;Q8C8R3;E9Q2E1;Q8C8R3-5;F6S5N7;F7AM67;F6Z2A0;Q8C8R3-3;Q8C8R3-6;Q8C8R3-7;Q8C8R3-8		D6RI94	PBRM1	polybromo 1(Pbrm1)			B1AUE5	PEX10
Lemd2	Q6DVA0		D6RI96	TMEM59	transmembrane protein 59(Tmem59)			Q99KR3	LACTB2
Ttc37	F8VPK0;F6YRS9;F7B8H5		D6RI91	D230025D16Rik	RIKEN cDNA D230025D16 gene(D230025D16Rik)			Q5SSH7	ZZEF1
Tmem161a	Q8VCA6;F6UNW2;Q8VCA6-2;Q8VCA6-3		Q4VAA7	snx33	sorting nexin 33(Snx33)			Q8BHG3	TMEM30B
Mtnd2;mt-Nd2	P03893;Q9MD59		F6R9F0	WDR62	WD repeat domain 62(Wdr62)			Q8BHG9	CGGBP1
Rcsd1	Q3UZA1;Q3UZA1-2		Q8BML1	MICAL2	microtubule associated monooxygenase, calponin and LIM domain containing 2(Mical2)			Q99L27	GMPR2
Sarnp	Q9D1J3		Q99JF8	PSIP1	PC4 and SFRS1 interacting protein 1(Psip1)			Q8BHG1	NRD1
Btf3	Q64152;Q64152-2		Q99JF5	MVD	mevalonate (diphospho) decarboxylase(Mvd)			O55203	LDB2
Pdcl3	Q8BVF2		Q9D6I7	FAM69A	family with sequence similarity 69, member A(Fam69a)			O55201	Supt5
Rpl36a	P83882;E9Q131		Q8BML3	Glt28d2	glycosyltransferase 28 domain containing 2(Glt28d2)			B1AUB6	NFIA
Acat2;Acat3	Q8CAY6;G3XA25;Q80X81;F2Z459		A2APS1	nphp1	nephronophthisis 1 (juvenile) homolog (human)(Nphp1)			Q99L20	GstT3
Flad1	Q8R123-2;Q8R123;F8WGX4;E0CZ66		E9QM38	SLC12A2	solute carrier family 12, member 2(Slc12a2)			Q99KQ4	NAMPT
Phf20	E9PYC1;Q8BLG0;Q8BLG0-2		Q8BML9	QARS	glutaminyl-tRNA synthetase(Qars)			Q7TMV3	FASTKD5
Ufsp2	Q99K23		Q5F4T0	TRPM3	transient receptor potential cation channel, subfamily M, member 3(Trpm3)			Q7TN73	CASD1
Tns3	Q5SSZ5		Q80UM3	NAA15	N(alpha)-acetyltransferase 15, NatA auxiliary subunit(Naa15)			Q3TD49	SPPL2B
Gm20547;Cfb	B8JJN0;B8JJM5;P04186;F6VQX8;B8JJM6;F6W2T4;B8JJM3;CON__Q3KUS7;F6WZA2		A2AQ25	ETL4	enhancer trap locus 4(Etl4)			Q8BHJ9	SLU7
Ctsa	G3X8T3;P16675;A2A5J9;A2A5J8;A2A5J6		Q80UM7	MOGS	mannosyl-oligosaccharide glucosidase(Mogs)			Q99KP6	PRPF19
Derl1	Q99J56		P0CW03	Ly6c2	lymphocyte antigen 6 complex, locus C2(Ly6c2)			Q8BHJ5	TBL1XR1
Abcf1	Q6P542;REV__Q3UHD3;REV__Q3UHD3-2;REV__Q3UHD3-3;REV__D3YZ69;REV__Q8C1S9;REV__D3YY58;G3V012		P0CW02	Ly6c1	lymphocyte antigen 6 complex, locus C1(Ly6c1)			Q8BHJ6	SERINC5
Pdlim5	Q9CRA2		F6R9G0	EP400	E1A binding protein p400(Ep400)			Q00651	ITGA4
Dupd1	Q8BK84		Q9D6J6	NDUFV2	NADH dehydrogenase (ubiquinone) flavoprotein 2(Ndufv2)			Q8BHJ4	A730013G03Rik
Plcd4	Q8K3R3-3;Q8K3R3;Q8K3R3-2;D6RGN2;Q8K3R3-4		Q8BMK0	CEP85	centrosomal protein 85(Cep85)			P59222	SCARF2
Ruvbl1	P60122;D3YW60;Q05CB6		Q9D6J5	NDUFB8	NADH dehydrogenase (ubiquinone) 1 beta subcomplex 8(Ndufb8)			Q3UDD3	POLDIP3
Hccs	Q6P5G5;P53702;G3UXK7		E9QLS6	PIK3C3	phosphoinositide-3-kinase, class 3(Pik3c3)			Q9WVA2	Timm8a1
Lyrm4	Q8K215		Q8BMK1	Mettl2	methyltransferase like 2(Mettl2)			Q9WVA3	BUB3
Eri3	Q8C460;E9PZV1;Q8C460-2;Q8C460-3;F6YFN0		Q0VD84	LTBP2	latent transforming growth factor beta binding protein 2(Ltbp2)			Q9WVA4	TAGLN2
Ipo4	Q8VI75;Q5U4C5;D6RES6		Q8BMK4	CKAP4	cytoskeleton-associated protein 4(Ckap4)			Q7TMW6	NARFL
Prmt5	Q8CIG8;F6QQQ6		Q4VAC9	PLEKHG3	pleckstrin homology domain containing, family G (with RhoGef domain) member 3(Plekhg3)			Q99KP3	CRYL1
Nudc	O35685		Q80UJ0	ELAVL2	ELAV (embryonic lethal, abnormal vision, Drosophila)-like 2 (Hu antigen B)(Elavl2)			Q99L13	HIBADH
Sos1	Q62245		A2AQ56	TMEM62	transmembrane protein 62(Tmem62)			Q8BHI7	ELOVL5
Deptor	Q570Y9;B2ZRS5;Q570Y9-3;Q570Y9-2		Q80UJ7	RAB3GAP1	RAB3 GTPase activating protein subunit 1(Rab3gap1)			Q3UDE2	TTLL12
Tsg101	Q61187;D3Z0S9;D3Z2V5		Q9D6K5	SYNJ2BP	synaptojanin 2 binding protein(Synj2bp)			A2A7B5	PRDM2
Eif2b4	Q61749;D3Z780;Q61749-2;F7CPG6		Q9D6K8	FUNDC2	FUN14 domain containing 2(Fundc2)			Q7TN99	cpeb3
Prkcdbp	Q91VJ2		Q99JH8	KDELR1	KDEL (Lys-Asp-Glu-Leu) endoplasmic reticulum protein retention receptor 1(Kdelr1)			Q8BHC4	DCAKD
Amacr	O09174		Q9D6K7	TTC33	tetratricopeptide repeat domain 33(Ttc33)			Q99KE1	ME2
Caprin1	Q60865;F6YLI0;F6YP03;A2BH47		P35689	ERCC5	excision repair cross-complementing rodent repair deficiency, complementation group 5(Ercc5)			Q8BHC0	LYVE1
Fkbp15	Q6P9Q6;Q6P9Q6-2;Q80YW9;Q80YW6;Q80YW7		Q8BMJ7	CGRRF1	cell growth regulator with ring finger domain 1(Cgrrf1)			A0ZV96	OSCP1
Dock7	Q8R1A4;A2A9M5;Q8R1A4-2;E9PX48;A2A9M4;F6ZJ55;A2AW79		Q99JH1	RPP25L	ribonuclease P/MRP 25 subunit-like(Rpp25l)			Q7TMY7	IPO8
Kif15	Q6P9L6		E9QLT6	ARNT	aryl hydrocarbon receptor nuclear translocator(Arnt)			Q7TMY8	HUWE1
Atp13a1	Q9EPE9;E9PZQ3		Q8BMJ3	EIF1AX	eukaryotic translation initiation factor 1A, X-linked(Eif1ax)			Q3TCU5	TAPBP
Nmnat3	Q99JR6;Q3V3C7;D3Z3B0;Q3V3F1		Q8BMJ2	LARS	leucyl-tRNA synthetase(Lars)			Q8BHD0	Rab39
Hdhd2;Ier3ip1	D6RI20;Q9CR20		Q9D6K9	CERS5	ceramide synthase 5(Cers5)			A2AKN9	Mup2
Stk38	Q91VJ4		E9QLT8	FGFR3	fibroblast growth factor receptor 3(Fgfr3)			A2AKN8	Mup8
Actl6a	Q9Z2N8;D3YVN1;Q99MR0;F8WI57;D3Z4L2		Q80UK5	Serpinb9f	serine (or cysteine) peptidase inhibitor, clade B, member 9f(Serpinb9f)			Q8BHC9	FUT11
Arpp19	E9Q827;P56212;P56212-2;E9Q4B9;E9PXD7		A2APS4	SCP2	sterol carrier protein 2, liver(Scp2)			Q7TN98	CPEB4
Ccdc51	Q3URS9;Q3URS9-2		Q4VAD7	ING2	inhibitor of growth family, member 2(Ing2)			Q8BHC7	RHBDD1
Stat3	P42227;P42227-2;B7ZC18		E9QM61	ERCC5	excision repair cross-complementing rodent repair deficiency, complementation group 5(Ercc5)			Q6XUX1	DSTYK
Actr1a	P61164		Q80UK0	SESTD1	SEC14 and spectrin domains 1(Sestd1)			Q80XL7	MPPE1
Tbrg4	Q91YM4;Q91YM4-2;E9PUT1;Q5SWP1;Q5SWP0		Q80UK8	INTS2	integrator complex subunit 2(Ints2)			Q80XL6	ACAD11
Adprhl1	Q8BGK2;E9Q4C0;E9Q333		Q3UJF1	HDAC5	histone deacetylase 5(Hdac5)			Q9WVM3	ANAPC7
Ndufaf4	Q9D1H6;A2AJX3;E9Q040		Q9D6L8	PPIL3	peptidylprolyl isomerase (cyclophilin)-like 3(Ppil3)			Q99KC8	VWA5A
Stt3b	Q3TDQ1		Q70KF4	CMYA5	cardiomyopathy associated 5(Cmya5)			Q9WVM1	RACGAP1
Nxn	P97346;P97346-2		Q4VAE3	tmem65	transmembrane protein 65(Tmem65)			B7ZNA5	PHC3
Dnajc3	Q91YW3		Q8BMI3	GGA3	golgi associated, gamma adaptin ear containing, ARF binding protein 3(Gga3)			Q8BHD8	PCMTD2
Eif3k	Q9DBZ5;Q9DBZ5-2;Q3TY56		A2AQ53	FBN1	fibrillin 1(Fbn1)			A2AKK2	NSMAF
Ptbp1	Q922I7;Q8BGJ5;E9Q4L8;P17225;Q8CB58;E9QMW9;Q8C2R5;F7AXP1;F7DCW4;E9Q0W3;E9PZ39;B2RU80;E9Q279		E9QLU9	FGD5	FYVE, RhoGEF and PH domain containing 5(Fgd5)			B1AVA6	CACNA1F
Eftud2	A2AH85;O08810;G3UZ34;G3UXK8;G3UZ25		Q8BMI0	FBXO38	F-box protein 38(Fbxo38)			Q3UEB3	PUF60
Kiaa1731;5830418K08Rik	Q8BQ48;Q8BQ48-2;E9QPW4;Q8BQ48-3;Q8BQ48-5;Q8BQ48-6;Q8BQ48-4		A9J9D8	csnk1e	casein kinase 1, epsilon(Csnk1e)			Q3UEB4	MVK
Itih5	Q8BJD1		Q9D6N1	Car13	carbonic anhydrase 13(Car13)			Q9WVM6	TLL2
Ablim1	E9Q9C1;E9Q9C2;E9Q9C0;E9Q9C8;Q8K4G5-2;E9Q9C9;E9Q9C4;Q8K4G5-4		P00520	abl1	c-abl oncogene 1, non-receptor tyrosine kinase(Abl1)			Q9WVL1	AP4S1
Sh3gl1	Q62419;A2ALV3;Q62420;Q8BXU5;F6ZL13;A2ALV1		E9QLV1	GLT8D2	glycosyltransferase 8 domain containing 2(Glt8d2)			Q9WVL3	SLC12A7
Fmo1	P50285;Q3UNX7;D3Z0T2;Q8C9C1		E9QM73	WNK2	WNK lysine deficient protein kinase 2(Wnk2)			Q99KD5	UNC45A
Syne1	F8WIS7;Q6ZWR6;Q6ZWR6-4;Q6ZWR6-3;Q6ZWR6-5		E9QM75	TNIP1	TNFAIP3 interacting protein 1(Tnip1)			A2A7A8	H6PD
Capza1	P47753;Q5RKN9;E9PWZ5		E9QM77	ATXN2	ataxin 2(Atxn2)			Q9WVL0	GSTZ1
Tom1l2	Q5SRX1;Q5SRX1-2;Q5SRX1-4;Q5SRX1-3;Q5SXA4;Q5SXA5;Q5SRX1-5;F6ZDJ1;F6RBX1		Q8BMP6	ACBD3	acyl-Coenzyme A binding domain containing 3(Acbd3)			Q8BHF7	PGS1
Pxn	F8VQ28;Q8VI36;Q8VI36-2		Q99JB8	PACSIN3	protein kinase C and casein kinase substrate in neurons 3(Pacsin3)			Q8BHF5	RTN4
Parp3	Q3ULW8;Q8CFB8;E9PX17;E9Q992		Q9D6M3	SLC25A22	solute carrier family 25 (mitochondrial carrier, glutamate), member 22(Slc25a22)			Q8BHE8	9430016H08Rik
Faf1	P54731		F6YBC9	CSNK1A1	casein kinase 1, alpha 1(Csnk1a1)			Q80XN0	BDH1
Rpia	P47968		Q99JB2	STOML2	stomatin (Epb7.2)-like 2(Stoml2)			Q80XN4	Zfp871
Akap12	Q9WTQ5;Q9WTQ5-2;F8WI21		B1AWC8	PDE4B	phosphodiesterase 4B, cAMP specific(Pde4b)			Q9WVL6	EXTL3
Itih3	Q61704;E9PVS1		Q9D700	DUSP26	dual specificity phosphatase 26 (putative)(Dusp26)			P31532	SAA4
Skiv2l2	Q9CZU3		B1AWC9	PDE4B	phosphodiesterase 4B, cAMP specific(Pde4b)			Q99KI0	ACO2
Casd1	Q7TN73;F6TUA2		Q80UI5	PIK3R1	phosphatidylinositol 3-kinase, regulatory subunit, polypeptide 1 (p85 alpha)(Pik3r1)			A2A7F3	RLF
Fam114a2	Q8VE88-2;Q8VE88		E9QLW0	KCNC2	potassium voltage gated channel, Shaw-related subfamily, member 2(Kcnc2)			Q80Y20	ALKBH8
Itpa	Q9D892		E9QLW6	mast2	microtubule associated serine/threonine kinase 2(Mast2)			Q80XQ1	CCDC88C
Alad	P10518		E9QLW5	IGF2	insulin-like growth factor 2(Igf2)			B7ZMY3	A930018M24Rik
Dennd4c	A6H8H2;A2AJX5;E9Q449;F6WXD7		Q3TDX8	CYB5R4	cytochrome b5 reductase 4(Cyb5r4)			A2A7F6	CLCN6
Clptm1	Q8VBZ3		Q9CUN6	SMURF1	SMAD specific E3 ubiquitin protein ligase 1(Smurf1)			Q99KI3	EMC3
Eepd1	Q3TGW2		Q99JA5	LY6E	lymphocyte antigen 6 complex, locus E(Ly6e)			Q9WVK4	EHD1
Erh	P84089;Q9D9P6		Q9D6N5	DRAP1	Dr1 associated protein 1 (negative cofactor 2 alpha)(Drap1)			A2AKI2	STARD9
Mipep	A6H611;E9Q785		E9QM90	2310035C23Rik	RIKEN cDNA 2310035C23 gene(2310035C23Rik)			Q80Y26	F10
Carm1	D3YUP1;Q9WVG6;Q9WVG6-2;D6RFA7		Q9D714	VPS13B	vacuolar protein sorting 13B(Vps13b)			Q3TCX3	2810403A07Rik
Tsn	Q62348		P58064	mrps6	mitochondrial ribosomal protein S6(Mrps6)			A2AKI5	ITGAV
Ptp4a2	O70274		B1AWD8	CLTA	clathrin, light polypeptide (Lca)(Clta)			Q80XQ2	TBC1D5
Uchl1	Q9R0P9		B1AWD9	CLTA	clathrin, light polypeptide (Lca)(Clta)			Q99KJ0	UBXN2A
Pdcd5;Gm3837	P56812;D3Z7Q5		Q9D711	PIR	pirin(Pir)			Q99KJ6	GUSB
Akap1	O08715-4;O08715;O08715-6;O08715-3;O08715-5;O08715-2;F6V317		Q9D710	TMX2	thioredoxin-related transmembrane protein 2(Tmx2)			F6RV17	PPP2R2D
Atp6v1h	Q8BVE3		Q3UJK4	GTPBP2	GTP binding protein 2(Gtpbp2)			Q99KJ8	DCTN2
Kifc5b;Kifc1	E9PUA5;E9QAQ4;Q9QWT9;Q9QWT9-2;Q9QWT9-3;D3Z174;G3UXN2;G3UX22		B1AWD6	GLIPR2	GLI pathogenesis-related 2(Glipr2)			A2A7G9	FBXO6
Rpl37a;Gm4613	P61514;E9Q2Z2		Q3TDW4	CABIN1	calcineurin binding protein 1(Cabin1)			Q9WVJ3	CPQ
Ptrh2	Q8R2Y8		B1AWD0	PDE4B	phosphodiesterase 4B, cAMP specific(Pde4b)			A2AKJ9	SDCBP
Cd9	P40240		B1AWD1	PDE4B	phosphodiesterase 4B, cAMP specific(Pde4b)			Q9WVJ9	EFEMP2
Erp29	P57759;D6RG87;F8WIM7;F8WJI4		A2APX8	SCN1A	sodium channel, voltage-gated, type I, alpha(Scn1a)			Q78PY7	SND1
Atox1	O08997		A2APX9	SCN1A	sodium channel, voltage-gated, type I, alpha(Scn1a)			Q80Y17	LLGL1
G6pdx	Q00612;G3UWD6;P97324		A2APY7	NDUFAF5	NADH dehydrogenase (ubiquinone) complex I, assembly factor 5(Ndufaf5)			Q80Y14	GLRX5
Gsk3a	Q2NL51;D3Z7E5		Q3TDW6	APBB2	amyloid beta (A4) precursor protein-binding, family B, member 2(Apbb2)			A2AKJ2	VIM
Sync	Q9EPM5;C0LQ87;Q9EPM5-2;C0LQ88;Q9EPM5-3		Q8BMN7	GBP5	guanylate binding protein 5(Gbp5)			Q99KG3	RBM10
Cpne1	Q8C166;B7ZCP4;A3KGK7;E9Q806;B7ZCP5;B7ZCP6;B7ZCP7;B7ZCP8;F6R587		Q9D706	RPAP3	RNA polymerase II associated protein 3(Rpap3)			Q8BHA3	DTD2
Tbc1d9b	Q5SVR0;Q5SVR0-2;Q3UYK3;E9Q645;Q3UYK3-2		Q9D708	S100A16	S100 calcium binding protein A16(S100a16)			Q99KG7	HPS4
Ucp3	P56501		P58059	MRPS21	mitochondrial ribosomal protein S21(Mrps21)			A2AKG8	FOCAD
Oxsm	Q9D404;D3Z6F9		Q02566	MYH6	myosin, heavy polypeptide 6, cardiac muscle, alpha(Myh6)			Q80Y44	DDX10
Tbc1d4	E0CX53;Q8BYJ6;E9Q6Q8;F6SUV7;Q8BYJ6-3;E9QLG7;Q8BYJ6-2;Q8BYJ6-4;Q8BYJ6-5;F6S7E8		Q9D721	WDR20	WD repeat domain 20(Wdr20)			Q80XS6	SAMD4B
Man2c1	Q91W89;F8WIE1;E9PZ88;E9PYM7;E0CYW2;F6TFL1;F6U7S0;E0CXI0;E0CXM6;E0CZB0;E0CYR8		Q5F4S9	TRPM3	transient receptor potential cation channel, subfamily M, member 3(Trpm3)			Q99KH2	CYTH2
Hbs1l	Q69ZS7;Q69ZS7-2;E9QNU7;Q69ZS7-3		Q9D720	NSMCE1	NSE1 homolog, SMC5-SMC6 complex component(Nsmce1)			Q8BHB4	WDR3
Ndufaf1	A2AQ17;Q9CWX2		Q80UG5	40057	septin 9(Sept9)			Q80XR2	ATP2C1
Clcn1	Q64347;F6QI82;E9QAT2;Q3TTA5;F6X177;E9QAS2;F7C9S1;E9Q2N3;F7A9J6;F6QL23;F6VSA8		F6QXA3	KCTD7	potassium channel tetramerisation domain containing 7(Kctd7)			F6S731	NCLN
Ica;1300017J02Rik	Q9DBD0;D3YY36;F6W4D3;D3Z4X8		Q5F4S8	TRPM3	transient receptor potential cation channel, subfamily M, member 3(Trpm3)			Q99KH8	STK24
Acsl3	Q9CZW4;E9PUC2;D3Z4I4		A2AQ87	SHF	Src homology 2 domain containing F(Shf)			Q9WVH9	FBLN5
Comp	F6QIF5;G3X8Q4;Q9R0G6;CON__ENSEMBL:ENSBTAP00000006074		E9QLY5	KRT81	keratin 81(Krt81)			Q8BHA9	PXYLP1
Mob1a	Q921Y0;Q921Y0-2		A2AQ88	SHF	Src homology 2 domain containing F(Shf)			Q80XR8	GIT2
Arf5	P84084;E9Q2C2;D3YV25		B1AWE0	CLTA	clathrin, light polypeptide (Lca)(Clta)			Q8BGY2	EIF5A2
St3gal6	Q8VIB3		A2AQ89	SHF	Src homology 2 domain containing F(Shf)			Q80XU8	LRFN4
Smc3	Q9CW03;E9Q762		B1AWE1	CLTA	clathrin, light polypeptide (Lca)(Clta)			P97449	ANPEP
Glt25d1	Q8K297		F6R9A8	Zfp958	zinc finger protein 958(Zfp958)			P97447	FHL1
Hsd17b12	O70503;O70503-2		A2APX7	SCN1A	sodium channel, voltage-gated, type I, alpha(Scn1a)			Q8BGY7	FAM210A
Dhrs7b	Q99J47;Q99J47-2		A2APX6	SCN1A	sodium channel, voltage-gated, type I, alpha(Scn1a)			B1AUZ1	NAA10
Cpox	P36552		Q4VAA2	CDV3	carnitine deficiency-associated gene expressed in ventricle 3(Cdv3)			Q791V5	MTCH2
Emc2	Q9CRD2		Q3TDV6	MAD1L1	MAD1 mitotic arrest deficient 1-like 1(Mad1l1)			A2AKV1	ATP5C1
Serpinf2	Q61247;Q5ND35;E9PXE0		A2APX3	CST3	cystatin C(Cst3)			P46718	PDCD2
Iqgap3	F8VQ29;Q3UQP1		Q9D6P8	CALML3	calmodulin-like 3(Calml3)			Q02053	UBA1
Atrx	Q61687;Q8C2S3;A6PWK7;Q3TA30;A6PWK9;A6PWL2		F6YBB8	NOB1	NIN1/RPN12 binding protein 1 homolog(Nob1)			A2AKV9	SLC25A51
Colec12	Q8K4Q8		B1AUP0	ARAF	Araf proto-oncogene, serine/threonine kinase(Araf)			A2AKV7	ALKBH3
Drg1	P32233;F7BQ65		B1AV14	APOOL	apolipoprotein O-like(Apool)			B7ZN63	PRELID2
Acss2	A2AQN4;Q9QXG4;A2AQN5;F7CU63;D6RHA7		Q07832	PLK1	polo-like kinase 1(Plk1)			Q3UDW8	HGSNAT
Anp32a	O35381;D3Z7M9;D3YYE1;F6UFG6;Q64G17		Q3UDP0	WDR41	WD repeat domain 41(Wdr41)			F6R5R5	gaa
Rab11b;Rab11a	P46638;G3UZD3;F8WGS1;E9Q3P9;G3UY29;G3UZL4;Q9WTL2;D3YYB3;F6R2Z5;E9PZB2		A2A6Q5	CDC27	cell division cycle 27(Cdc27)			P97450	ATP5J
Snx27	Q3UHD6;Q3UHD6-2;E9PW30;F6QKA8;D6RE54;Q91VY6		F7AJZ3	TUBGCP3	tubulin, gamma complex associated protein 3(Tubgcp3)			Q8BGZ4	CDC23
Smc1a	Q9CU62		A2A723	MAN1A2	mannosidase, alpha, class 1A, member 2(Man1a2)			P97452	BOP1
Prkacb	P68181-4;P68181;P68181-3;P68181-2		A2A6Q3	CDC42EP4	CDC42 effector protein (Rho GTPase binding) 4(Cdc42ep4)			Q80Y55	BSDC1
Fam210a	Q8BGY7		Q99KW9	ITFG1	integrin alpha FG-GAP repeat containing 1(Itfg1)			Q80Y56	RBSN
Fnta	Q61239		Q99L88	SNTB1	syntrophin, basic 1(Sntb1)			P97454	SMAD5
Ankrd13a	Q80UP5;F7B209		Q99L85	ELP5	elongator acetyltransferase complex subunit 5(Elp5)			P97457	MYLPF
Pak2	Q8CIN4		A2A6Q8	MYL4	myosin, light polypeptide 4(Myl4)			Q8BGZ6	GLA
Mia3	Q8BI84;Q8BI84-2;Q8BI84-3		Q3TCD4	ECI2	enoyl-Coenzyme A delta isomerase 2(Eci2)			Q07797	LGALS3BP
Lpl	P11152;E9Q0Z9		Q99KW3	TRIOBP	TRIO and F-actin binding protein(Triobp)			A2A7K5	MYCBP
[truncated: 15,406 more rows]

## Sheet: 7 Synergist ablation
																			Relative mRNA expression relative to day 0 in the synergist ablation-overloaded plantaris muscle (colour code: increased expression, decreased expression compared to day 0)
																ID_REF	IDENTIFIER	Gene title	Day 1 left plantaris / Day 0	Day 1 right plantaris/ Day 0	Day 3 left plantaris/ Day 0	Day 3 right plantaris/ Day 0	Day 5 left plantaris/ Day 0	Day 5 right plantaris/ Day 0	Day 7 left plantaris/ Day 0	Day 7 right plantaris/ Day 0	Day 10 left plantaris/ Day 0	Day 10 right plantaris/ Day 0	Day 14 left plantaris/ Day 0	Day 14 right plantaris/ Day 0
	Genes whose expression in synergist ablation-overloaded plantaris changes by more than 20% on either day 3 or day 5 when compared to day 0. The direction of change is consistent with the function of the gene.					Genes whose expression in synergist ablation-overloaded plantaris changes by more than 20% on either day 3 or day 5 when compared to day 0. The direction of change is not consistent with the function of the gene.					Genes whose expression in synergist ablation-overloaded plantaris does not change more than 20% on either day 3 or day 5 when compared to day 0. We classify these genes stable as their expression is not changing a lot.					10590169	Acvr2b	activin receptor IIB	0.526962	0.506769	0.577598	0.521771	0.583297	0.464325	0.601052	0.417307	0.639632	0.496158	0.674485	0.523783
																10459288	Adrb2	adrenergic receptor, beta 2	0.857122	0.682347	0.693453	0.517302	0.45923	0.479859	0.398924	0.38213	0.500885	0.48236	0.605205	0.538051
																10404376	Agtr1a	angiotensin II receptor, type 1a	0.491095	0.928196	0.685598	0.735639	0.715468	0.759728	0.730332	0.901019	1.04235	1.11072	0.971953	1.02702
																10402766	Akt1	thymoma viral proto-oncogene 1	1.79243	1.65495	1.91098	1.8824	2.24981	1.97738	2.13792	2.19477	1.77655	1.84674	1.63141	1.53408
																10536697	Asb15	ankyrin repeat and SOCS box-containing 15	0.153448	0.16055	0.17757	0.140875	0.119514	0.180889	0.146504	0.129656	0.220642	0.254836	0.384829	0.344755
																10398117	Bdkrb2	bradykinin receptor, beta 2	0.77107	0.741442	0.925851	0.98228	0.660049	0.74708	0.808347	0.677406	0.876418	0.743053	0.765802	0.896496
																10418927	Bmpr1a	bone morphogenetic protein receptor, type 1A	0.848384	0.804563	0.684397	0.614264	0.681898	0.74287	0.839137	0.824912	0.856798	0.806626	0.983839	1.00526
																10378253	Camkk1	calcium/calmodulin-dependent protein kinase kinase 1, alpha	1.54941	1.07855	1.37021	1.10263	1.3357	1.11338	1.34988	1.08596	1.44634	1.12412	1.75366	1.16413
																10410656	Cast	calpastatin	1.38407	1.29083	1.07886	0.942789	0.959811	1.00189	0.924467	0.90758	0.937063	0.907901	1.08741	0.992693
																10493711	Crtc2	CREB regulated transcription coactivator 2	1.47717	1.44998	1.34483	1.26064	1.12474	1.03255	1.01711	1.03884	1.0183	1.0729	1.04338	0.956545
																10567546	Crym	crystallin, mu	0.648284	0.503362	0.56074	0.567754	0.4516	0.509247	0.673351	0.524042	0.765523	0.701244	0.839375	0.734869
																10429926	Dgat1	diacylglycerol O-acyltransferase 1	1.95518	1.1158	1.27592	1.10219	1.26577	1.0168	1.28076	1.08109	1.15646	1.06901	1.24157	0.979728
																10485115	Dgkz	diacylglycerol kinase zeta	0.832335	0.91543	0.939454	1.08049	0.782102	0.934347	0.866267	0.935089	0.875915	0.914318	0.817033	1.04303
																10434348	Eif2b5	eukaryotic translation initiation factor 2B, subunit 5 epsilon	0.931123	0.951816	0.850831	0.990363	0.774968	0.854495	0.732461	0.858837	0.717308	0.775177	0.803995	0.761728
																10367600	Esr1	estrogen receptor 1 (alpha)	0.365215	0.401091	0.441609	0.444935	0.490375	0.460747	0.480109	0.47138	0.628671	0.649658	0.830377	0.699579
																10412260	Fst	follistatin	1.04286	0.972193	1.13235	1.02677	1.53706	1.30173	1.46437	1.33696	1.89695	1.65734	2.43026	2.15924
																10364494	Fstl3	follistatin-like 3	1.54053	1.3234	1.68931	1.65687	1.43842	1.3797	1.20629	1.17875	1.17941	1.13479	0.940196	1.05938
																10479112	Gnas	GNAS (guanine nucleotide binding protein, alpha stimulating) complex locus///neuroendocrine secretory protein antisense///GNAS (guanine nucleotide binding protein, alpha stimulating) complex locus	0.813931	0.781065	0.841772	0.755494	0.948615	0.901311	1.0434	1.01782	1.21892	1.20338	1.14297	1.13076
																10601834	Gprasp2	G protein-coupled receptor associated sorting protein 2///G protein-coupled receptor associated sorting protein 1	0.822981	0.866908	0.699275	0.740549	0.980331	0.964785	1.3354	1.2232	1.11335	1.13982	1.17961	1.0927
																10384398	Grb10	growth factor receptor bound protein 10	1.00468	1.01013	2.18161	2.24488	4.10256	3.54537	5.22097	5.35938	4.77607	4.82605	3.51015	3.50878
																10365559	Igf1	insulin-like growth factor 1	0.729893	1.88446	1.22896	1.8419	1.92846	2.83056	2.37376	3.79149	2.77089	4.04031	2.54342	3.86335
																10577560	Ikbkb	inhibitor of kappaB kinase beta	1.31773	1.18448	1.54163	1.25107	1.5865	1.22664	1.45255	1.28241	1.35095	1.15221	1.48425	1.18019
																10403743	Inhba	inhibin beta-A///inhibin beta-A	1.91944	1.64857	2.87247	1.76312	2.73321	2.23688	2.40825	2.01123	1.3053	1.05704	1.45139	1.29668
																10357155	Inhbb	inhibin beta-B///inhibin beta-B	1.81493	1.75234	1.96996	1.77329	1.60777	1.43472	1.42535	1.09465	1.0773	0.914328	1.14753	0.834643
																10580282	Junb	jun B proto-oncogene	3.90824	3.30996	1.89238	1.72949	1.59943	1.3214	1.48687	1.3628	0.979984	1.10811	0.904081	0.965912
																10428302	Klf10	Kruppel-like factor 10	3.99176	3.12922	2.42313	2.01553	1.81525	1.5663	1.60853	1.48722	1.26163	1.23132	1.52762	1.32933
																10561212	Ltbp4	latent transforming growth factor beta binding protein 4	0.409632	0.409041	0.486438	0.485363	0.597756	0.628725	0.663452	0.610844	1.32905	1.30645	1.83054	1.55061
																10369276	Mcu	mitochondrial calcium uniporter	1.32189	1.33967	1.09935	1.08756	1.26134	1.26647	1.27191	1.27594	1.33299	1.41303	1.32271	1.34293
																10478633	Mmp9	matrix metallopeptidase 9	11.6043	4.37139	6.83137	3.34175	4.18606	2.06352	4.98601	2.40684	1.58346	1.07168	0.995827	0.53372
																10346250	Mstn	myostatin	0.471759	0.43252	0.141573	0.0948772	0.103235	0.145659	0.137468	0.107805	0.189352	0.206768	0.377596	0.337717
																10386850	Ncor1	nuclear receptor co-repressor 1	0.858479	0.817287	0.698538	0.672319	0.770789	0.764262	0.876818	0.851829	0.824498	0.795053	1.01401	0.918178
																10574676	Nol3	nucleolar protein 3 (apoptosis repressor with CARD domain)	0.884541	0.852995	1.05146	0.938696	0.929737	1.09674	0.894724	0.800533	1.1595	1.16733	1.36	1.25415
																10458569	Nr3c1	nuclear receptor subfamily 3, group C, member 1	0.87693	0.797292	0.640889	0.602312	0.646817	0.651616	0.731839	0.725508	0.746498	0.719951	0.953091	0.861285
																10427035	Nr4a1	nuclear receptor subfamily 4, group A, member 1	1.04715	1.07916	0.294012	0.266231	0.277441	0.294961	0.271561	0.228447	0.373311	0.378692	0.552676	0.47176
																10505489	Pappa	pregnancy-associated plasma protein A	0.977873	0.795252	1.55255	1.36261	2.8193	2.12938	3.24647	3.15608	1.8531	1.68131	1.60664	1.56677
																10491106	Pld1	phospholipase D1	0.802558	0.696943	1.18006	0.968183	1.29636	1.16601	1.41787	1.31834	1.39988	1.40135	1.78237	1.46943
																10443332	Ppard	peroxisome proliferator activator receptor delta	2.46976	2.39546	1.03973	1.02707	0.799424	0.761587	0.743667	0.770961	0.717155	0.733388	0.809763	0.771411
																10529977	Ppargc1a	peroxisome proliferative activated receptor, gamma, coactivator 1 alpha	0.345073	0.358317	0.137273	0.132957	0.166997	0.261614	0.196361	0.19248	0.391731	0.469691	0.593857	0.530309
																10432362	Rhebl1	Ras homolog enriched in brain like 1	0.762537	1.19246	0.810472	1.07737	0.724189	1.01934	0.753687	0.915861	0.761062	1.00193	0.806047	1.02805
																10519105	Ski	ski sarcoma viral oncogene homolog (avian)	1.07597	0.826216	1.1722	1.10663	1.24173	1.11879	1.29198	1.23188	1.31461	1.28376	1.37065	1.27799
																10459705	Smad4	SMAD family member 4	0.944953	0.91182	0.840612	0.76791	0.816907	0.800624	0.805138	0.833472	0.858465	0.856388	0.832678	0.810787
																10381006	Thra	thyroid hormone receptor alpha	0.450289	0.424447	0.446535	0.391458	0.66286	0.596381	0.781211	0.719742	0.830413	0.881481	1.06363	0.909846
																	Tp53inp2	No data
																10601264	Tpt1	tumor protein, translationally-controlled 1	1.00926	0.991921	0.924664	0.948484	0.950129	1.13178	1.00243	1.02116	1.02101	1.08282	0.960595	1.0299
																10407431	Ucn3	urocortin 3	0.715782	0.98602	0.807263	1.04688	0.717877	0.931743	0.814246	0.877467	0.798883	0.956414	0.769553	0.913651
																10599369	Xiap	X-linked inhibitor of apoptosis	1.70774	1.53369	1.51365	1.10562	1.69121	1.2216	1.43251	1.32225	1.21012	1.09006	1.34661	1.07905
																10590808	Yap1	yes-associated protein 1	1.48311	1.38474	0.920989	0.997739	0.924967	0.888135	0.926995	0.938866	0.99103	1.06709	1.14273	0.981155
											Note that the data for pan Ppargc1a are shown. However, muscle hypertrophy is only stimulated by the PGC-1α4 protein isoform (Ruas et al., 2012).

## Sheet: 8 Exercise & phosphoproteomics
Potts et al (2017)
Study aim: Phosphoproteomic analysis of the effects of electrically evoked maximal-intensity contractions on protein phosphorylation in mouse skeletal muscle
Gene Name	Phosphopeptide Sequence	Phosphorylation Site(s)	Log2(MIC/CNT)	P Value
Cast	STYQDKPStPAEK	T(467)	2.49184	0.000269
Cast	SNDTSQtPPGETVPR	T(479)	0.09185	0.418
Dgkz	SsTAPPTCNPR	S(76)	-0.31714	0.301
Eif2b5	AGsPQLDDIR	S(540)	-0.17678	0.293
Ltbp4	GSFPEPEEsSER	S(1557)	-0.221937	0.319
Nr3c1	ETNEsPWR	S(229)	-0.749871	0.0482
Pld1	AQEGCIPFssIYNtQGFK	S(59);S(60);T(64)	-0.904339	0.0535
Yap1	QAsTDAGTAGALTPQHVR	S(162)	0.0839158	0.734
Yap1	AHsSPASLQLGAVSPGTLTASGVVSGPAAAPAAQHLR	S(180)	-0.284211	0.0868
Hoffman et al (2015)
Study aim: Phosphoproteomic analysis of human skeletal muscle biopsies from untrained healthy males before and after a single high-intensity exercise bout
Gene name	Phosphorylation site	Fold change	iTRAQ and TMT Fisher's Combined P-Value	Significance (+/-1.5-fold and P<0.05)
ADRB2	P07550_S246	0.572321	na
AKT1	P31749_S473;B7Z5R1_S411;G3V2I6_S160	0.444619	na
CAMKK1	Q8N5S9_S52;Q8N5S9-2_S52;J3KPJ3_S79;F8W9H1_S52	0.629461	na	+
CAST	P20810_S499;P20810-2_S486;P20810-3_S381;P20810-4_S458;P20810-5_S547;P20810-6_S582;P20810-6_S582;P20810-6_S582;P20810-6_S582;P20810-7_S563;P20810-8_S477;G5E9D3_S541;B7Z468_S545;E7ESM9_S560	0.375927	na
CAST	P20810_S577;P20810-2_S564;P20810-3_S459;P20810-4_S536;P20810-5_S625;P20810-6_S660;P20810-6_S660;P20810-6_S660;P20810-6_S660;P20810-7_S641;P20810-8_S555;G5E9D3_S619;B7Z468_S623;E7ESM9_S638	0.0645925	na
CAST - [ICAL_HUMAN]|Isoform 6 of Calpastatin OS	P20810-5_S54;P20810-6_S54;P20810-7_S54;G5E9D3_S54;B7Z468_S39;E7ESM9_S54;E7ESM9_S54;E7ESM9_S54;E7ESM9_S54;H0Y944_S49;E9PSG1_S54;H0YA91_S37;D6RGF7_S39	0.012017	na
CAST - [ICAL_HUMAN]|Isoform 6 of Calpastatin OS	P20810-5_S34;P20810-6_S34;P20810-7_S34;G5E9D3_S34;B7Z468_S19;E7ESM9_S34;E7ESM9_S34;E7ESM9_S34;E7ESM9_S34;H0Y944_S29;E9PSG1_S34;H0YA91_S17;D6RGF7_S19	-1.04377	na	+
CRTC2	Q53ET0_S70	-0.487406	na
DGKZ	Q13574_S205	0.900978	0.00012547	+
DGKZ	Q13574_S193	2.44558	na	+
DGKZ	Q13574_S447;Q13574-2_S258;Q13574-3_S275;Q13574-4_S259;B7Z6M3_S224;E9PNL8_S37;E9PNL8_S37;E9PNL8_S37;E9PNL8_S37;A8MVN1_S225;E9PPW4_S259;J3KNJ6_S236	1.64474	na	+
GNAS	Q5JWF2_S995;Q5JWF2-2_S981;P63092_S352;P63092-2_S338;P63092-3_S337;A6NI00_S353;A6NI00_S353;A6NI00_S353;A6NI00_S353	-0.0167532	na
GRB10	Q13322_S104;Q13322-2_S104;Q13322-3_S46;Q13322-4_S98;C9JTW6_S98	-0.233454	na
YAP1	P46937_S127;P46937-2_S127;P46937-3_S127;E9PRV2_S127;F5H202_S127	-0.246738	na
YAP1	P46937_S109;P46937-2_S109;P46937-3_S109;E9PRV2_S109;F5H202_S109	-0.158003	0.0851878
YAP1	P46937_S276;P46937-2_S276;P46937-3_S238;P46937-4_S98;E9PRV2_S238;F5H202_S276;F5H202_S276;F5H202_S276;F5H202_S276;H0YCI3_S26	0.179267	na
